# Supplementary material for: Cardio-metabolic-related plasma proteins reveal biological links between cardiovascular diseases and fragility fractures: a cohort and Mendelian randomisation investigation
Source: eBioMedicine. 2025 Feb 6;113:105580. doi: 10.1016/j.ebiom.2025.105580 (PMC11848109; doi:10.1016/j.ebiom.2025.105580)
Supplement: Supplementary Table S1 [file mmc1.xlsx]

## Sheet: Supplementary Table S1
Supplementary Table S1. Proteins analysed in 2017-2019 at the Clinical Biomarkers Facility, SciLifeLab, Uppsala University using the Proseek Multiplex CVD II, CVD III, and Metabolism panels that cover proteins involved in cardiovascular disease, metabolism, and immune response processes (n=276).
Long protein name (short name)	Short protein name	Uniprot ID	OlinkID	Panel
Angiotensin-converting enzyme 2 (ACE2)	ACE2	Q9BYF1	OID00457	Olink CARDIOVASCULAR II(v.5003)
Lysophosphatidic acid phosphatase type 6 (ACP6)	ACP6	Q9NPH0	OID01129	Olink METABOLISM(v.3401)
A disintegrin and metalloproteinase with thrombospondin motifs 13 (ADAM-TS13)	ADAM-TS13	Q76LX8	OID00385	Olink CARDIOVASCULAR II(v.5003)
Adhesion G protein-coupled receptor E2 (ADGRE2)	ADGRE2	Q9UHX3	OID01180	Olink METABOLISM(v.3401)
Adhesion G-protein coupled receptor G2 (ADGRG2)	ADGRG2	Q8IZP9	OID01152	Olink METABOLISM(v.3401)
ADM (ADM)	ADM	P35318	OID00381	Olink CARDIOVASCULAR II(v.5003)
Agouti-related protein (AGRP)	AGRP	O00253	OID00448	Olink CARDIOVASCULAR II(v.5003)
Adenosylhomocysteinase (AHCY)	AHCY	P23526	OID01123	Olink METABOLISM(v.3401)
CD166 antigen (ALCAM)	ALCAM	Q13740	OID00572	Olink CARDIOVASCULAR III(v.6112)
Retinal dehydrogenase 1 (ALDH1A1)	ALDH1A1	P00352	OID01156	Olink METABOLISM(v.3401)
Protein AMBP (AMBP)	AMBP	P02760	OID00430	Olink CARDIOVASCULAR II(v.5003)
Angiopoietin-1 (ANG-1)	ANG-1	Q15389	OID00380	Olink CARDIOVASCULAR II(v.5003)
Angiopoietin-2 (ANGPT2)	ANGPT2	O15123	OID01132	Olink METABOLISM(v.3401)
Angiopoietin-related protein 1 (ANGPTL1)	ANGPTL1	O95841	OID01150	Olink METABOLISM(v.3401)
Angiopoietin-related protein 7 (ANGPTL7)	ANGPTL7	O43827	OID01134	Olink METABOLISM(v.3401)
Annexin A11 (ANXA11)	ANXA11	P50995	OID01159	Olink METABOLISM(v.3401)
Annexin A4 (ANXA4)	ANXA4	P09525	OID01158	Olink METABOLISM(v.3401)
DNA-(apurinic or apyrimidinic site) lyase (APEX1)	APEX1	P27695	OID01164	Olink METABOLISM(v.3401)
Amyloid-like protein 1 (APLP1)	APLP1	P51693	OID01151	Olink METABOLISM(v.3401)
Aminopeptidase N (AP-N)	AP-N	P15144	OID00611	Olink CARDIOVASCULAR III(v.6112)
Arginase-1 (ARG1)	ARG1	P05089	OID01199	Olink METABOLISM(v.3401)
Tyrosine-protein kinase receptor UFO (AXL)	AXL	P30530	OID00612	Olink CARDIOVASCULAR III(v.6112)
Azurocidin (AZU1)	AZU1	P20160	OID00597	Olink CARDIOVASCULAR III(v.6112)
Large proline-rich protein BAG6 (BAG6)	BAG6	P46379	OID01197	Olink METABOLISM(v.3401)
Bleomycin hydrolase (BLM hydrolase)	BLM hydrolase	Q13867	OID00581	Olink CARDIOVASCULAR III(v.6112)
Bone morphogenetic protein 6 (BMP-6)	BMP-6	P22004	OID00379	Olink CARDIOVASCULAR II(v.5003)
Brain natriuretic peptide (BNP)	BNP	P16860	OID00455	Olink CARDIOVASCULAR II(v.5003)
Brother of CDO (Protein BOC)	BOC	Q9BWV1	OID00386	Olink CARDIOVASCULAR II(v.5003)
Carbonic anhydrase 13 (CA13)	CA13	Q8N1Q1	OID01146	Olink METABOLISM(v.3401)
Carbonic anhydrase 5A, mitochondrial (CA5A)	CA5A	P35218	OID00464	Olink CARDIOVASCULAR II(v.5003)
Soluble calcium-activated nucleotidase 1 (CANT1)	CANT1	Q8WVQ1	OID01186	Olink METABOLISM(v.3401)
Caspase-3 (CASP-3)	CASP-3	P42574	OID00630	Olink CARDIOVASCULAR III(v.6112)
Coiled-coil domain-containing protein 80 (CCDC80)	CCDC80	Q76M96	OID01144	Olink METABOLISM(v.3401)
C-C motif chemokine 15 (CCL15)	CCL15	Q16663	OID00629	Olink CARDIOVASCULAR III(v.6112)
C-C motif chemokine 16 (CCL16)	CCL16	O15467	OID00654	Olink CARDIOVASCULAR III(v.6112)
C-C motif chemokine 17 (CCL17)	CCL17	Q92583	OID00439	Olink CARDIOVASCULAR II(v.5003)
C-C motif chemokine 24 (CCL24)	CCL24	O00175	OID00592	Olink CARDIOVASCULAR III(v.6112)
C-C motif chemokine 3 (CCL3)	CCL3	P10147	OID00440	Olink CARDIOVASCULAR II(v.5003)
Scavenger receptor cysteine-rich type 1 protein M130 (CD163)	CD163	Q86VB7	OID00577	Olink CARDIOVASCULAR III(v.6112)
Sialomucin core protein 24 (CD164)	CD164	Q04900	OID01127	Olink METABOLISM(v.3401)
T-cell surface glycoprotein CD1c (CD1C)	CD1C	P29017	OID01187	Olink METABOLISM(v.3401)
CD2-associated protein (CD2AP)	CD2AP	Q9Y5K6	OID01133	Olink METABOLISM(v.3401)
T-cell surface glycoprotein CD4 (CD4)	CD4	P01730	OID00466	Olink CARDIOVASCULAR II(v.5003)
CD40 ligand (CD40-L)	CD40-L	P29965	OID00382	Olink CARDIOVASCULAR II(v.5003)
B-cell antigen receptor complex-associated protein beta chain (CD79B)	CD79B	P40259	OID01157	Olink METABOLISM(v.3401)
SLAM family member 5 (CD84)	CD84	Q9UIB8	OID00420	Olink CARDIOVASCULAR II(v.5003)
Complement component C1q receptor (CD93)	CD93	Q9NPY3	OID00639	Olink CARDIOVASCULAR III(v.6112)
Cadherin-2 (CDH2)	CDH2	P19022	OID01189	Olink METABOLISM(v.3401)
Cadherin-5 (CDH5)	CDH5	P33151	OID00587	Olink CARDIOVASCULAR III(v.6112)
Cadherin-related family member 5 (CDHR5)	CDHR5	Q9HBB8	OID01143	Olink METABOLISM(v.3401)
Carcinoembryonic antigenrelated cell adhesion molecule 8 (CEACAM8)	CEACAM8	P31997	OID00436	Olink CARDIOVASCULAR II(v.5003)
Chitinase-3-like protein 1 (CHI3L1)	CHI3L1	P36222	OID00633	Olink CARDIOVASCULAR III(v.6112)
Chitotriosidase-1 (CHIT1)	CHIT1	Q13231	OID00605	Olink CARDIOVASCULAR III(v.6112)
Chordin-like protein 2 (CHRDL2)	CHRDL2	Q6WN34	OID01170	Olink METABOLISM(v.3401)
C-type lectin domain family 5 member A (CLEC5A)	CLEC5A	Q9NY25	OID01135	Olink METABOLISM(v.3401)
CXADR-like membrane protein (CLMP)	CLMP	Q9H6B4	OID01120	Olink METABOLISM(v.3401)
Calsyntenin-2 (CLSTN2)	CLSTN2	Q9H4D0	OID01166	Olink METABOLISM(v.3401)
Clusterin-like protein 1 (CLUL1)	CLUL1	Q15846	OID01168	Olink METABOLISM(v.3401)
Contactin-1 (CNTN1)	CNTN1	Q12860	OID00586	Olink CARDIOVASCULAR III(v.6112)
Collagen alpha-1(I) chain (COL1A1)	COL1A1	P02452	OID00641	Olink CARDIOVASCULAR III(v.6112)
Catechol O-methyltransferase (COMT)	COMT	P21964	OID01167	Olink METABOLISM(v.3401)
Carboxypeptidase A1 (CPA1)	CPA1	P15085	OID00624	Olink CARDIOVASCULAR III(v.6112)
Carboxypeptidase B (CPB1)	CPB1	P15086	OID00632	Olink CARDIOVASCULAR III(v.6112)
Crk-like protein (CRKL)	CRKL	P46109	OID01191	Olink METABOLISM(v.3401)
Cystatin-B (CSTB)	CSTB	P04080	OID00575	Olink CARDIOVASCULAR III(v.6112)
Chymotrypsin C (CTRC)	CTRC	Q99895	OID00414	Olink CARDIOVASCULAR II(v.5003)
Cathepsin D (CTSD)	CTSD	P07339	OID00622	Olink CARDIOVASCULAR III(v.6112)
Pro-cathepsin H (CTSH)	CTSH	P09668	OID01171	Olink METABOLISM(v.3401)
Cathepsin L1 (CTSL1)	CTSL1	P07711	OID00459	Olink CARDIOVASCULAR II(v.5003)
Cathepsin O (CTSO)	CTSO	P43234	OID01125	Olink METABOLISM(v.3401)
Cathepsin Z (CTSZ)	CTSZ	Q9UBR2	OID00643	Olink CARDIOVASCULAR III(v.6112)
C-X-C motif chemokine 1 (CXCL1)	CXCL1	P09341	OID00404	Olink CARDIOVASCULAR II(v.5003)
C-X-C motif chemokine 16 (CXCL16)	CXCL16	Q9H2A7	OID00601	Olink CARDIOVASCULAR III(v.6112)
Disabled homolog 2 (DAB2)	DAB2	P98082	OID01205	Olink METABOLISM(v.3401)
Decorin (DCN)	DCN	P07585	OID00444	Olink CARDIOVASCULAR II(v.5003)
Aromatic-L-amino-acid decarboxylase (DDC)	DDC	P20711	OID01128	Olink METABOLISM(v.3401)
2,4-dienoyl-CoA reductase, mitochondrial (DECR1)	DECR1	Q16698	OID00424	Olink CARDIOVASCULAR II(v.5003)
Diablo homolog, mitochondrial (DIABLO)	DIABLO	Q9NR28	OID01145	Olink METABOLISM(v.3401)
Dickkopf-related protein 1 (Dkk-1)	Dkk-1	O94907	OID00445	Olink CARDIOVASCULAR II(v.5003)
Protein delta homolog 1 (DLK-1)	DLK-1	P80370	OID00598	Olink CARDIOVASCULAR III(v.6112)
Dipeptidyl peptidase 2 (DPP7)	DPP7	Q9UHL4	OID01178	Olink METABOLISM(v.3401)
Epidermal growth factor receptor (EGFR)	EGFR	P00533	OID00637	Olink CARDIOVASCULAR III(v.6112)
Gamma-enolase (ENO2)	ENO2	P09104	OID01138	Olink METABOLISM(v.3401)
Ectonucleotide pyrophosphatase/phosphodiesterase family member 7 (ENPP7)	ENPP7	Q6UWV6	OID01181	Olink METABOLISM(v.3401)
Ectonucleoside triphosphate diphosphohydrolase 5 (ENTPD5)	ENTPD5	O75356	OID01165	Olink METABOLISM(v.3401)
Epithelial cell adhesion molecule (Ep-CAM)	Ep-CAM	P16422	OID00610	Olink CARDIOVASCULAR III(v.6112)
Ephrin type-B receptor 4 (EPHB4)	EPHB4	P54760	OID00569	Olink CARDIOVASCULAR III(v.6112)
Fatty acid-binding protein, intestinal (FABP2)	FABP2	P12104	OID00451	Olink CARDIOVASCULAR II(v.5003)
Fatty acid-binding protein, adipocyte (FABP4)	FABP4	P15090	OID00589	Olink CARDIOVASCULAR III(v.6112)
Protein FAM3C (FAM3C)	FAM3C	Q92520	OID01175	Olink METABOLISM(v.3401)
Tumor necrosis factor receptor superfamily member 6 (FAS)	FAS	P25445	OID00615	Olink CARDIOVASCULAR III(v.6112)
Fructose-1,6-bisphosphatase 1 (FBP1)	FBP1	P09467	OID01195	Olink METABOLISM(v.3401)
Fc receptor-like protein 1 (FCRL1)	FCRL1	Q96LA6	OID01126	Olink METABOLISM(v.3401)
Fibroblast growth factor 21 (FGF-21)	FGF-21	Q9NSA1	OID00410	Olink CARDIOVASCULAR II(v.5003)
Fibroblast growth factor 23 (FGF-23)	FGF-23	Q9GZV9	OID00415	Olink CARDIOVASCULAR II(v.5003)
Peptidyl-prolyl cis-trans isomerase FKBP4 (FKBP4)	FKBP4	Q02790	OID01201	Olink METABOLISM(v.3401)
Follistatin (FS)	FS	P19883	OID00418	Olink CARDIOVASCULAR II(v.5003)
Galanin peptides (GAL)	GAL	P22466	OID01188	Olink METABOLISM(v.3401)
Galectin-3 (Gal-3)	Gal-3	P17931	OID00578	Olink CARDIOVASCULAR III(v.6112)
Galectin-4 (Gal-4)	Gal-4	P56470	OID00626	Olink CARDIOVASCULAR III(v.6112)
Galectin-9 (Gal-9)	Gal-9	O00182	OID00406	Olink CARDIOVASCULAR II(v.5003)
Growth/differentiation factor 15 (GDF-15)	GDF-15	Q99988	OID00595	Olink CARDIOVASCULAR III(v.6112)
Growth/differentiation factor 2 (GDF-2)	GDF-2	Q9UK05	OID00450	Olink CARDIOVASCULAR II(v.5003)
Growth hormone (GH)	GH	P01241	OID00417	Olink CARDIOVASCULAR II(v.5003)
Appetite-regulating hormone (GHRL)	GHRL	Q9UBU3	OID01140	Olink METABOLISM(v.3401)
Gastric intrinsic factor (GIF)	GIF	P27352	OID00407	Olink CARDIOVASCULAR II(v.5003)
Lactoylglutathione lyase (GLO1)	GLO1	Q04760	OID00419	Olink CARDIOVASCULAR II(v.5003)
Glutaredoxin-1 (GLRX)	GLRX	P35754	OID01137	Olink METABOLISM(v.3401)
Platelet glycoprotein VI (GP6)	GP6	Q9HCN6	OID05026	Olink CARDIOVASCULAR III(v.6112)
GRB2-related adapter protein 2 (GRAP2)	GRAP2	O75791	OID01154	Olink METABOLISM(v.3401)
Granulins (GRN)	GRN	P28799	OID00579	Olink CARDIOVASCULAR III(v.6112)
Gastrotropin (GT)	GT	P51161	OID00454	Olink CARDIOVASCULAR II(v.5003)
Hydroxyacid oxidase 1 (HAOX1)	HAOX1	Q9UJM8	OID00470	Olink CARDIOVASCULAR II(v.5003)
Proheparin-binding EGF-like growth factor (HB-EGF)	HB-EGF	Q99075	OID00449	Olink CARDIOVASCULAR II(v.5003)
Hepatoma-derived growth factor (HDGF)	HDGF	P51858	OID01169	Olink METABOLISM(v.3401)
Heme oxygenase 1 (HO-1)	HO-1	P09601	OID00432	Olink CARDIOVASCULAR II(v.5003)
Osteoclast-associated immunoglobulin-like receptor (hOSCAR)	hOSCAR	Q8IYS5	OID00460	Olink CARDIOVASCULAR II(v.5003)
Heat shock 27 kDa protein (HSP 27)	HSP 27	P04792	OID00465	Olink CARDIOVASCULAR II(v.5003)
Intercellular adhesion molecule 2 (ICAM-2)	ICAM-2	P13598	OID00646	Olink CARDIOVASCULAR III(v.6112)
Alpha-L-iduronidase (IDUA)	IDUA	P35475	OID00393	Olink CARDIOVASCULAR II(v.5003)
Insulin-like growth factor-binding protein 1 (IGFBP-1)	IGFBP-1	P08833	OID00604	Olink CARDIOVASCULAR III(v.6112)
Insulin-like growth factor-binding protein 2 (IGFBP-2)	IGFBP-2	P18065	OID00650	Olink CARDIOVASCULAR III(v.6112)
Insulin-like growth factor-binding protein 7 (IGFBP-7)	IGFBP-7	Q16270	OID00638	Olink CARDIOVASCULAR III(v.6112)
Insulin-like growth factor-binding protein-like 1 (IGFBPL1)	IGFBPL1	Q8WX77	OID01192	Olink METABOLISM(v.3401)
Low affinity immunoglobulin gamma Fc region receptor II-b (IgG Fc receptor II-b)	IgG Fc receptor II-b	P31994	OID00442	Olink CARDIOVASCULAR II(v.5003)
Pro-interleukin-16 (IL16)	IL16	Q14005	OID00434	Olink CARDIOVASCULAR II(v.5003)
Interleukin-17D (IL-17D)	IL-17D	Q8TAD2	OID00403	Olink CARDIOVASCULAR II(v.5003)
Interleukin-17 receptor A (IL-17RA)	IL-17RA	Q96F46	OID00566	Olink CARDIOVASCULAR III(v.6112)
Interleukin-18 (IL-18)	IL18	Q14116	OID00409	Olink CARDIOVASCULAR II(v.5003)
Interleukin-18-binding protein (IL-18BP)	IL-18BP	O95998	OID00640	Olink CARDIOVASCULAR III(v.6112)
Interleukin-1 receptor antagonist protein (IL-1ra)	IL-1ra	P18510	OID00389	Olink CARDIOVASCULAR II(v.5003)
Interleukin-1 receptor-like 2 (IL1RL2)	IL1RL2	Q9HB29	OID00400	Olink CARDIOVASCULAR II(v.5003)
Interleukin-1 receptor type 1 (IL-1RT1)	IL-1RT1	P14778	OID00613	Olink CARDIOVASCULAR III(v.6112)
Interleukin-1 receptor type 2 (IL-1RT2)	IL-1RT2	P27930	OID00627	Olink CARDIOVASCULAR III(v.6112)
Interleukin-27 (IL-27)	IL-27	Q8NEV9, Q14213	OID00402	Olink CARDIOVASCULAR II(v.5003)
Interleukin-2 receptor subunit alpha (IL2-RA)	IL2-RA	P01589	OID00570	Olink CARDIOVASCULAR III(v.6112)
Interleukin-4 receptor subunit alpha (IL-4RA)	IL-4RA	P24394	OID00387	Olink CARDIOVASCULAR II(v.5003)
Interleukin-6 (IL6)	IL6	P05231	OID00390	Olink CARDIOVASCULAR II(v.5003)
Interleukin-6 receptor subunit alpha (IL-6RA)	IL-6RA	P08887	OID00602	Olink CARDIOVASCULAR III(v.6112)
Melusin (ITGB1BP2)	ITGB1BP2	Q9UKP3	OID00443	Olink CARDIOVASCULAR II(v.5003)
Integrin beta-2 (ITGB2)	ITGB2	P05107	OID00565	Olink CARDIOVASCULAR III(v.6112)
Integrin beta-7 (ITGB7)	ITGB7	P26010	OID01161	Olink METABOLISM(v.3401)
Junctional adhesion molecule A (JAM-A)	JAM-A	Q9Y624	OID00625	Olink CARDIOVASCULAR III(v.6112)
Kidney Injury Molecule (KIM1)	KIM1	Q96D42	OID00426	Olink CARDIOVASCULAR II(v.5003)
Kallikrein-10 (KLK10)	KLK10	O43240	OID01148	Olink METABOLISM(v.3401)
Kallikrein-6 (KLK6)	KLK6	Q92876	OID00647	Olink CARDIOVASCULAR III(v.6112)
Kynurenine-oxoglutarate transaminase 1 (KYAT1)	KYAT1	Q16773	OID01204	Olink METABOLISM(v.3401)
Low-density lipoprotein receptor (LDL receptor)	LDL receptor	P01130	OID00564	Olink CARDIOVASCULAR III(v.6112)
Leptin (LEP)	LEP	P41159	OID00463	Olink CARDIOVASCULAR II(v.5003)
Leukocyte immunoglobulin-like receptor subfamily A member 5 (LILRA5)	LILRA5	A6NI73	OID01155	Olink METABOLISM(v.3401)
Lectin-like oxidized LDL receptor 1 (LOX-1)	LOX-1	P78380	OID00405	Olink CARDIOVASCULAR II(v.5003)
Lipoprotein lipase (LPL)	LPL	P06858	OID00446	Olink CARDIOVASCULAR II(v.5003)
Leucine-rich repeats and immunoglobulin-like domains protein 1 (LRIG1)	LRIG1	Q96JA1	OID01121	Olink METABOLISM(v.3401)
Low-density lipoprotein receptor-related protein 11 (LRP11)	LRP11	Q86VZ4	OID01179	Olink METABOLISM(v.3401)
Lymphotoxin-beta receptor (LTBR)	LTBR	P36941	OID00583	Olink CARDIOVASCULAR III(v.6112)
Macrophage receptor MARCO (MARCO)	MARCO	Q9UEW3	OID00453	Olink CARDIOVASCULAR II(v.5003)
Myoglobin (MB)	MB	P02144	OID00616	Olink CARDIOVASCULAR III(v.6112)
Multiple coagulation factor deficiency protein 2 (MCFD2)	MCFD2	Q8NI22	OID01183	Olink METABOLISM(v.3401)
Monocyte chemotactic protein 1 (MCP-1)	MCP-1	P13500	OID00576	Olink CARDIOVASCULAR III(v.6112)
Meprin A subunit beta (MEP1B)	MEP1B	Q16820	OID01208	Olink METABOLISM(v.3401)
Matrix extracellular phosphoglycoprotein (MEPE)	MEPE	Q9NQ76	OID00132	Olink CARDIOVASCULAR III(v.6112)
Tyrosine-protein kinase Mer (MERTK)	MERTK	Q12866	OID00425	Olink CARDIOVASCULAR II(v.5003)
Meteorin-like protein (METRNL)	METRNL	Q641Q3	OID01207	Olink METABOLISM(v.3401)
Matrix metalloproteinase-12 (MMP-12)	MMP12	P39900	OID00456	Olink CARDIOVASCULAR II(v.5003)
Matrix metalloproteinase-2 (MMP-2)	MMP-2	P08253	OID00614	Olink CARDIOVASCULAR III(v.6112)
Matrix metalloproteinase-3 (MMP-3)	MMP-3	P08254	OID00644	Olink CARDIOVASCULAR III(v.6112)
Matrix metalloproteinase-7 (MMP-7)	MMP7	P09237	OID00441	Olink CARDIOVASCULAR II(v.5003)
Matrix metalloproteinase-9 (MMP-9)	MMP-9	P14780	OID00568	Olink CARDIOVASCULAR III(v.6112)
Myeloperoxidase (MPO)	MPO	P05164	OID00600	Olink CARDIOVASCULAR III(v.6112)
NAD kinase (NADK)	NADK	O95544	OID01139	Olink METABOLISM(v.3401)
Nectin-2 (NECTIN2)	NECTIN2	Q92692	OID01198	Olink METABOLISM(v.3401)
NF-kappa-B essential modulator (NEMO)	NEMO	Q9Y6K9	OID00467	Olink CARDIOVASCULAR II(v.5003)
Nodal modulator 1 (NOMO1)	NOMO1	Q15155	OID01172	Olink METABOLISM(v.3401)
Neurogenic locus notch homolog protein 3 (Notch 3)	Notch 3	Q9UM47	OID00584	Olink CARDIOVASCULAR III(v.6112)
Neural proliferation differentiation and control protein 1 (NPDC1)	NPDC1	Q9NQX5	OID01206	Olink METABOLISM(v.3401)
Neuronal pentraxin receptor (NPTXR)	NPTXR	O95502	OID01122	Olink METABOLISM(v.3401)
Ribosyldihydronicotinamide dehydrogenase [quinone] (NQO2)	NQO2	P16083	OID01173	Olink METABOLISM(v.3401)
N-terminal prohormone brain natriuretic peptide (NT-proBNP)	NT-proBNP	NA	OID01214	Olink METABOLISM(v.3401)
N-terminal prohormone brain natriuretic peptide (NT-proBNP)	NT-proBNP	NA	OID00131	Olink CARDIOVASCULAR III(v.6112)
Osteoprotegerin (OPG)	OPG	O00300	OID00571	Olink CARDIOVASCULAR III(v.6112)
Osteopontin (OPN)	OPN	P10451	OID00621	Olink CARDIOVASCULAR III(v.6112)
Phosphoprotein associated with glycosphingolipid-enriched microdomains 1 (PAG1	PAG1	Q9NWQ8	OID01203	Olink METABOLISM(v.3401)
Plasminogen activator inhibitor 1 (PAI)	PAI	P05121	OID00591	Olink CARDIOVASCULAR III(v.6112)
Pappalysin-1 (PAPPA)	PAPPA	Q13219	OID00421	Olink CARDIOVASCULAR II(v.5003)
Proteinase-activated receptor 1 (PAR-1)	PAR-1	P25116	OID00395	Olink CARDIOVASCULAR II(v.5003)
Poly [ADP-ribose] polymerase 1 (PARP-1)	PARP-1	P09874	OID00469	Olink CARDIOVASCULAR II(v.5003)
Proprotein convertase subtilisin/kexin type 9 (PCSK9)	PCSK9	Q8NBP7	OID00619	Olink CARDIOVASCULAR III(v.6112)
Platelet-derived growth factor subunit A (PDGF subunit A)	PDGF subunit A	P04085	OID00648	Olink CARDIOVASCULAR III(v.6112)
Platelet-derived growth factor subunit B (PDGF subunit B)	PDGF subunit B	P01127	OID00401	Olink CARDIOVASCULAR II(v.5003)
Programmed cell death 1 ligand 2 (PD-L2)	PD-L2	Q9BQ51	OID00458	Olink CARDIOVASCULAR II(v.5003)
Platelet endothelial cell adhesion molecule (PECAM-1)	PECAM-1	P16284	OID00652	Olink CARDIOVASCULAR III(v.6112)
Placenta growth factor (PGF)	PGF	P49763	OID00384	Olink CARDIOVASCULAR II(v.5003)
Peptidoglycan recognition protein 1 (PGLYRP1)	PGLYRP1	O75594	OID00623	Olink CARDIOVASCULAR III(v.6112)
Elafin (PI3)	PI3	P19957	OID00609	Olink CARDIOVASCULAR III(v.6112)
Polymeric immunoglobulin receptor (PIgR)	PIgR	P01833	OID00411	Olink CARDIOVASCULAR II(v.5003)
Paired immunoglobulin-like type 2 receptor beta (PILRB)	PILRB	Q9UKJ0	OID01149	Olink METABOLISM(v.3401)
Perlecan (PLC)	PLC	P98160	OID00582	Olink CARDIOVASCULAR III(v.6112)
Paraoxonase (PON3)	PON3	Q15166	OID00642	Olink CARDIOVASCULAR III(v.6112)
Protein phosphatase inhibitor 2 (PPP1R2)	PPP1R2	P41236	OID01177	Olink METABOLISM(v.3401)
Prolargin (PRELP)	PRELP	P51888	OID00431	Olink CARDIOVASCULAR II(v.5003)
Serine protease 27 (PRSS27)	PRSS27	Q9BQR3	OID00397	Olink CARDIOVASCULAR II(v.5003)
Prostasin (PRSS8)	PRSS8	Q16651	OID00447	Olink CARDIOVASCULAR II(v.5003)
Myeloblastin (PRTN3)	PRTN3	P24158	OID00618	Olink CARDIOVASCULAR III(v.6112)
P-selectin glycoprotein ligand 1 (PSGL-1)	PSGL-1	Q14242	OID00438	Olink CARDIOVASCULAR II(v.5003)
Pulmonary surfactant-associated protein D (PSP-D)	PSP-D	P35247	OID00608	Olink CARDIOVASCULAR III(v.6112)
Pentraxin-related protein PTX3 (PTX3)	PTX3	P26022	OID00437	Olink CARDIOVASCULAR II(v.5003)
Dihydropteridine reductase (QDPR)	QDPR	P09417	OID01162	Olink METABOLISM(v.3401)
Receptor for advanced glycosylation end products (RAGE)	RAGE	Q15109	OID00412	Olink CARDIOVASCULAR II(v.5003)
Retinoic acid receptor responder protein 2 (RARRES2)	RARRES2	Q99969	OID00645	Olink CARDIOVASCULAR III(v.6112)
Regenerating islet-derived protein 4 (REG4)	REG4	Q9BYZ8	OID01184	Olink METABOLISM(v.3401)
Renin (REN)	REN	P00797	OID00423	Olink CARDIOVASCULAR II(v.5003)
Resistin (RETN)	RETN	Q9HD89	OID00603	Olink CARDIOVASCULAR III(v.6112)
Eosinophil cationic protein (RNASE3)	RNASE3	P12724	OID01211	Olink METABOLISM(v.3401)
Inactive tyrosine-protein kinase transmembrane receptor ROR1 (ROR1)	ROR1	Q01973	OID01209	Olink METABOLISM(v.3401)
Reticulon-4 receptor (RTN4R)	RTN4R	Q9BZR6	OID01193	Olink METABOLISM(v.3401)
Protein S100-P (S100P)	S100P	P25815	OID01131	Olink METABOLISM(v.3401)
Stem cell factor (SCF)	SCF	P21583	OID00408	Olink CARDIOVASCULAR II(v.5003)
Secretoglobin family 3A member 2 (SCGB3A2)	SCGB3A2	Q96PL1	OID00636	Olink CARDIOVASCULAR III(v.6112)
Syndecan-4 (SDC4)	SDC4	P31431	OID01202	Olink METABOLISM(v.3401)
E-selectin (SELE)	SELE	P16581	OID00596	Olink CARDIOVASCULAR III(v.6112)
P-selectin (SELP)	SELP	P16109	OID00574	Olink CARDIOVASCULAR III(v.6112)
Semaphorin-3F (SEMA3F)	SEMA3F	Q13275	OID01147	Olink METABOLISM(v.3401)
Serpin A12 (SERPINA12)	SERPINA12	Q8IW75	OID00422	Olink CARDIOVASCULAR II(v.5003)
Serpin B6 (SERPINB6)	SERPINB6	P35237	OID01142	Olink METABOLISM(v.3401)
Serpin B8 (SERPINB8)	SERPINB8	P50452	OID01141	Olink METABOLISM(v.3401)
Tyrosine-protein phosphatase non-receptor type substrate 1 (SHPS-1)	SHPS-1	P78324	OID00628	Olink CARDIOVASCULAR III(v.6112)
Sialic acid-binding Ig-like lectin 7 (SIGLEC7)	SIGLEC7	Q9Y286	OID01160	Olink METABOLISM(v.3401)
SLAM family member 7 (SLAMF7)	SLAMF7	Q9NQ25	OID00383	Olink CARDIOVASCULAR II(v.5003)
Synaptosomal-associated protein 23 (SNAP23)	SNAP23	O00161	OID01163	Olink METABOLISM(v.3401)
Superoxide dismutase [Mn], mitochondrial (SOD2)	SOD2	P04179	OID00413	Olink CARDIOVASCULAR II(v.5003)
Sortilin (SORT1)	SORT1	Q99523	OID00435	Olink CARDIOVASCULAR II(v.5003)
Sclerostin (SOST)	SOST	Q9BQB4	OID01174	Olink METABOLISM(v.3401)
Spondin-1 (SPON1)	SPON1	Q9HCB6	OID00599	Olink CARDIOVASCULAR III(v.6112)
Spondin-2 (SPON2)	SPON2	Q9BUD6	OID00416	Olink CARDIOVASCULAR II(v.5003)
Proto-oncogene tyrosine-protein kinase Src (SRC)	SRC	P12931	OID00388	Olink CARDIOVASCULAR II(v.5003)
Scavenger receptor cysteine-rich domain-containing group B protein (SSC4D)	SSC4D	Q8WTU2	OID01182	Olink METABOLISM(v.3401)
ST2 protein (ST2)	ST2	Q01638	OID00634	Olink CARDIOVASCULAR III(v.6112)
Serine/threonine-protein kinase 4 (STK4)	STK4	Q13043	OID00392	Olink CARDIOVASCULAR II(v.5003)
Sulfatase-modifying factor 2 (SUMF2)	SUMF2	Q8NBJ7	OID01185	Olink METABOLISM(v.3401)
Tissue factor (TF)	TF	P13726	OID00399	Olink CARDIOVASCULAR II(v.5003)
Trefoil factor 2 (TFF2)	TFF2	Q03403	OID01130	Olink METABOLISM(v.3401)
Trefoil factor 3 (TFF3)	TFF3	Q07654	OID00573	Olink CARDIOVASCULAR III(v.6112)
Tissue factor pathway inhibitor (TFPI)	TFPI	P10646	OID00590	Olink CARDIOVASCULAR III(v.6112)
Protein-glutamine gamma-glutamyltransferase 2 (TGM2)	TGM2	P21980	OID00462	Olink CARDIOVASCULAR II(v.5003)
Thrombospondin-2 (THBS2)	THBS2	P35442	OID00427	Olink CARDIOVASCULAR II(v.5003)
Thimet oligopeptidase (THOP1)	THOP1	P52888	OID01124	Olink METABOLISM(v.3401)
Thrombopoietin (THPO)	THPO	P40225	OID00452	Olink CARDIOVASCULAR II(v.5003)
Angiopoietin-1 receptor (TIE2)	TIE2	Q02763	OID00398	Olink CARDIOVASCULAR II(v.5003)
Metalloproteinase inhibitor 4 (TIMP4)	TIMP4	Q99727	OID00585	Olink CARDIOVASCULAR III(v.6112)
Tubulointerstitial nephritis antigen-like (TINAGL1)	TINAGL1	Q9GZM7	OID01136	Olink METABOLISM(v.3401)
Trem-like transcript 2 protein (TLT-2)	TLT-2	Q5T2D2	OID00588	Olink CARDIOVASCULAR III(v.6112)
Thrombomodulin TM	TM	P07204	OID00428	Olink CARDIOVASCULAR II(v.5003)
Tumor necrosis factor receptor 1 (TNF-R1)	TNF-R1	P19438	OID00649	Olink CARDIOVASCULAR III(v.6112)
Tumor necrosis factor receptor 2 (TNF-R2)	TNF-R2	P20333	OID00567	Olink CARDIOVASCULAR III(v.6112)
Tumor necrosis factor receptor superfamily member 10A (TNFRSF10A)	TNFRSF10A	O00220	OID00391	Olink CARDIOVASCULAR II(v.5003)
Tumor necrosis factor receptor superfamily member 10C (TNFRSF10C)	TNFRSF10C	O14798	OID00594	Olink CARDIOVASCULAR III(v.6112)
Tumor necrosis factor receptor superfamily member 11A (TNFRSF11A)	TNFRSF11A	Q9Y6Q6	OID00394	Olink CARDIOVASCULAR II(v.5003)
Tumor necrosis factor receptor superfamily member 13B (TNFRSF13B)	TNFRSF13B	O14836	OID00461	Olink CARDIOVASCULAR II(v.5003)
Tumor necrosis factor receptor superfamily member 14 (TNFRSF14)	TNFRSF14	Q92956	OID00563	Olink CARDIOVASCULAR III(v.6112)
Tumor necrosis factor ligand superfamily member 13B (TNFSF13B)	TNFSF13B	Q9Y275	OID00617	Olink CARDIOVASCULAR III(v.6112)
Tissue-type plasminogen activator (t-PA)	t-PA	P00750	OID00635	Olink CARDIOVASCULAR III(v.6112)
Transferrin receptor protein 1 (TR)	TR	P02786	OID00593	Olink CARDIOVASCULAR III(v.6112)
TNF-related apoptosis-inducing ligand receptor 2 (TRAIL-R2)	TRAIL-R2	O14763	OID00396	Olink CARDIOVASCULAR II(v.5003)
Tartrate-resistant acid phosphatase type 5 (TR-AP)	TR-AP	P13686	OID00606	Olink CARDIOVASCULAR III(v.6112)
Thyrotropin subunit beta (TSHB)	TSHB	P01222	OID01196	Olink METABOLISM(v.3401)
Thioredoxin domain-containing protein 5 (TXNDC5)	TXNDC5	Q8NBS9	OID01176	Olink METABOLISM(v.3401)
Thymidine phosphorylase (TYMP)	TYMP	P19971	OID01153	Olink METABOLISM(v.3401)
Tyrosine-protein kinase receptor TYRO3 (TYRO3)	TYRO3	Q06418	OID01190	Olink METABOLISM(v.3401)
Urokinase-type plasminogen activator (uPA)	uPA	P00749	OID00631	Olink CARDIOVASCULAR III(v.6112)
Urokinase plasminogen activator surface receptor (U-PAR)	U-PAR	Q03405	OID00620	Olink CARDIOVASCULAR III(v.6112)
Ubiquitin carboxyl-terminal hydrolase 8 (USP8)	USP8	P40818	OID01200	Olink METABOLISM(v.3401)
Versican core protein (VCAN)	VCAN	P13611	OID01194	Olink METABOLISM(v.3401)
Vascular endothelial growth factor D (VEGFD)	VEGFD	O43915	OID00468	Olink CARDIOVASCULAR II(v.5003)
V-set and immunoglobulin domain-containing protein 2 (VSIG2)	VSIG2	Q96IQ7	OID00429	Olink CARDIOVASCULAR II(v.5003)
von Willebrand factor (vWF)	vWF	P04275	OID00651	Olink CARDIOVASCULAR III(v.6112)
Lymphotactin (XCL1)	XCL1	P47992	OID00433	Olink CARDIOVASCULAR II(v.5003)
