# Supplementary material for: Cardio-metabolic-related plasma proteins reveal biological links between cardiovascular diseases and fragility fractures: a cohort and Mendelian randomisation investigation
Source: eBioMedicine. 2025 Feb 6;113:105580. doi: 10.1016/j.ebiom.2025.105580 (PMC11848109; doi:10.1016/j.ebiom.2025.105580)
Supplement: Supplementary Table S2 [file mmc2.xlsx]

## Sheet: cis SNPs for the proteins 
Supplementary Table S2, Sheet 1. The genetic instruments used in Mendelian randomisation analyses for the replicated proteins obtained from the UK Biobank Pharma Proteomics Project (UKB-PPP)
Long protein name (short protein name)	Aliases	Gene name	Protein name OLINK	UniprotID	SNP	chr	pos	effect_allele	other_allele	eaf	beta	se	pval	samplesize	F_statistic	info
Angiopoietin-related protein 1 (ANGPTL1)	ANGPTL1, ANG3, ANGPT3, ARP1, AngY, UNQ162, dJ595C2.2, angiopoietin like 1	ANGPTL1	ANGPTL1	O95841	rs4511075	1	178549501	A	G	0.5209	-0.282	0.006	<2.23e-308	54219	2209	Sun et al. Nature 2023 (Combined)
Coiled-coil domain-containing protein 80 (CCDC80)	CCDC80, DRO1, SSG1, URB, okuribin, coiled-coil domain containing 80, CL2, LINC01279	CCDC80	CCDC80	Q76M96	rs6438087	3	112647969	A	G	0.6328	-0.064	0.006	6.30957344480194e-29	54219	113.777777777778	Sun et al. Nature 2023 (Combined)
C-C motif chemokine 15 (CCL15)	SCYA15, HCC-2, NCC-3, SCYL3, MIP-5, Lkn-1, MIP-1d, HMRP-2B	CCL15	CCL15	Q16663	rs854628	17	36002776	A	C	0.909368	-1.47446	0.0106836	<2.23e-308	51637	19047.1828803685	Sun et al. Nature 2023 (Combined_secondary)
Chitinase-3-like protein 1 (CHI3L1)	CHI3L1, chitinase 3-like 1 (cartilage glycoprotein-39), ASRT7, CGP-39, GP-39, GP39, HC-gp39, HCGP-3P, YKL-40, YKL40, YYL-40, hCGP-39, chitinase 3 like 1, YK-40	CHI3L1	CHI3L1	P36222	rs4950928	1	203186754	C	G	0.7906	0.67	0.007	<2.23e-308	54219	9161.22448979592	Sun et al. Nature 2023 (Combined)
C-type lectin domain family 5 member A (CLEC5A)	CLEC5A, CLECSF5, MDL-1, MDL1, C-type lectin domain family 5 member A, C-type lectin domain containing 5A	CLEC5A	CLEC5A	Q9NY25	rs1726867	7	141960900	G	A	0.6935	-0.279	0.006	<2.23e-308	54219	2162.25	Sun et al. Nature 2023 (Combined)
Pro-cathepsin H (CTSH)	CTSH, ACC-4, ACC-5, CPSB, minichain, ACC4, ACC5, cathepsin H	CTSH	CTSH	P09668	rs60250730	15	78945802	G	C	0.174	1.102	0.008	<2.23e-308	54219	18975.0625	Sun et al. Nature 2023 (Combined)
Epidermal growth factor receptor (EGFR)	EGFR, ERBB, ERBB1, HER1, NISBD2, PIG61, mENA, epidermal growth factor receptor, Genes, erbB-1, ERRP	EGFR	EGFR	P00533	rs10081281	7	55169103	T	C	0.4637	0.162	0.006	3.16227766016838e-162	54219	729	Sun et al. Nature 2023 (Combined)
Growth/differentiation factor 15 (GDF-15)	GDF15, GDF-15, MIC-1, MIC1, NAG-1, PDF, PLAB, PTGFB, growth differentiation factor 15, TGF-PL	GDF15	GDF15	Q99988	rs1054221	19	18389048	C	T	0.1424	0.377	0.007	<2.23e-308	54219	2900.59183673469	Sun et al. Nature 2023 (Combined)
Insulin-like growth factor-binding protein 1 (IGFBP-1)	IGFBP1, AFBP, IBP1, IGF-BP25, PP12, hIGFBP-1, insulin like growth factor binding protein 1	IGFBP1	IGFBP1	P08833	rs28705240	7	45880033	C	T	0.519449	-0.0493674	0.00600246	1.95929576609242e-16	51553	67.6428598941221	Sun et al. Nature 2023 (Combined_secondary)
Insulin-like growth factor-binding protein 2 (IGFBP-2)	IGFBP2, IBP2, IGF-BP53, insulin like growth factor binding protein 2	IGFBP2	IGFBP2	P18065	rs4674100	2	216615701	A	G	0.2926	-0.066	0.007	6.30957344480194e-22	54219	88.8979591836735	Sun et al. Nature 2023 (Combined)
Interleukin-6 receptor (IL6R)	IL6R, CD126, IL-6R-1, IL-6RA, IL6Q, IL6RA, IL6RQ, gp80, Interleukin-6 receptor, interleukin 6 receptor	IL6	IL6R	P08887	rs4129267	1	154453788	T	C	0.3952	1.088	0.006	<2.23e-308	54219	32881.7777777778	Sun et al. Nature 2023 (Combined)
Leptin (LEP)	LEP, LEPD, OB, OBS, leptin	LEP	LEP	P41159	rs2071045	7	128252927	C	T	0.226	-0.045	0.006	3.16227766016838e-12	54219	56.25	Sun et al. Nature 2023 (Combined)
Multiple coagulation factor deficiency protein 2 (MCFD2)	CFD2, F5F8D, F5F8D2, LMAN1IP, SDNSF, multiple coagulation factor deficiency 2, multiple coagulation factor deficiency 2, ER cargo receptor complex subunit	MCFD2	MCFD2	Q8NI22	rs6419615	2	46925152	C	G	0.7159	-0.146	0.007	5.01187233627276e-100	54219	435.020408163265	Sun et al. Nature 2023 (Combined)
Nectin-2 (NECTIN2)	NECTIN2, CD112, HVEB, PRR2, PVRR2, PVRL2, nectin cell adhesion molecule 2	NECTIN2	NECTIN2	Q92692	rs440277	19	44857967	A	G	0.305	-0.174	0.007	3.16227766016838e-155	54219	617.877551020408	Sun et al. Nature 2023 (Combined)
Brain natriuretic peptide (BNP)	ANFB, NPPB, natriuretic peptide B, BNP, Iso-ANP	NPPB	NPPB	P16860	rs198389	1	11859214	G	A	0.4201	0.18	0.006	2.51188643150961e-187	54219	900	Sun et al. Nature 2023 (Combined)
N-terminal prohormone brain natriuretic peptide (NT-proBNP)	BNPT	NT-proBNP	NTproBNP	P16860	rs198389	1	11859214	G	A	0.4199	0.251	0.006	<2.23e-308	54219	1750.02777777778	Sun et al. Nature 2023 (Combined)
Peptidoglycan recognition protein 1 (PGLYRP1)	PGLYRP1, PGLYRP, PGRP, PGRP-S, PGRPS, TAG7, TNFSF3L, peptidoglycan recognition protein 1	PGLYRP1	PGLYRP1	O75594	rs2072563	19	46023390	A	G	0.319	-0.285	0.006	<2.23e-308	54219	2256.25	Sun et al. Nature 2023 (Combined)
Urokinase plasminogen activator surface receptor (U-PAR)	PLAUR, CD87, U-PAR, UPAR, URKR, plasminogen activator, urokinase receptor	PLAUR	PLAUR	Q03405	rs2302524	19	43652320	C	T	0.1667	-0.169	0.008	3.98107170553492e-104	54219	446.265625	Sun et al. Nature 2023 (Combined)
Pentraxin-related protein PTX3 (PTX3)	PTX3, TNFAIP5, TSG-14, pentraxin 3	PTX3	PTX3	P26022	rs56025932	3	157438069	C	A	0.042664	-0.141522450401714	0.0140528584287035	3.47524093558798e-22	52363	101.41947006716	Sun et al. Nature 2023 (Discovery+replication)
Sclerostin (SOST)	SOST, CDD, SOST1, VBCH, DAND6, sclerostin, Sclerostin	CHGA / SOST	SOST	Q9BQB4	rs76410205	17	43730140	T	C	0.0788	-0.097	0.01	1.99526231496888e-20	54219	94.09	Sun et al. Nature 2023 (Combined)
Osteopontin (SPP1)	SPP1, BNSP, BSPI, ETA-1, OPN, secreted phosphoprotein 1, Osteopontin	SPP1	SPP1	P10451	rs56254643	4	87937733	C	T	0.191739	-0.109633742564689	0.00748208579681925	4.43792881631044e-44	52363	214.705471419206	Sun et al. Nature 2023 (Discovery+replication)
Metalloproteinase inhibitor 4 (TIMP4)	TIMP4, TIMP metallopeptidase inhibitor 4, TIMP-4	TIMP4	TIMP4	Q99727	rs167408	3	12046948	G	A	0.8357	0.435	0.008	<2.23e-308	54219	2956.640625	Sun et al. Nature 2023 (Combined)
Versican core protein (VCAN)	VCAN, CSPG2, ERVR, GHAP, PG-M, WGN, WGN1, versican	VCAN	VCAN	P13611	rs309559	5	83537550	G	A	0.4801	-0.63	0.006	<2.23e-308	54219	11025	Sun et al. Nature 2023 (Combined)
Meteorin-like protein (METRNL)	Meteorin-like/Meteorin-Beta (Metrnl)/IL-41, subfatin, cometin	METRNL	METRNL	Q641Q3	rs149284342	17	80935181	T	C	0.010187	-0.685808	0.057508	4.04e-32	14044	142.216034785685	Carland et al. manuscript 2022

## Sheet: Femoral fracture
Supplementary Table S2, Sheet 2. Mendelian randomisation analysis of proteins with femoral fracture
exposure	outcome	method	nsnp	b	se	pval	OR	L95	H95	p_fdr
SOST	Fracture of femur	Wald ratio	1	0.95939587628866	0.246	9.6199348397796e-05	2.61011916215024	1.61161354064531	4.22726780881722	0.0023087843615471
NTproBNP	Fracture of femur	Wald ratio	1	0.168982868525896	0.0619338645418327	0.00636345558586433	1.18409985337424	1.04874319911388	1.33692639336833	0.0418019511827939
BNP/NPPB	Fracture of femur	Wald ratio	1	0.235637222222222	0.0863633333333333	0.00636345558586433	1.26571505357344	1.06861678607182	1.49916660277385	0.0418019511827939
CCDC80	Fracture of femur	Wald ratio	1	-0.7064921875	0.2618171875	0.00696699186379898	0.49337182144137	0.29533237115224	0.824209527870881	0.0418019511827939
LEP	Fracture of femur	Wald ratio	1	0.970182222222222	0.472637777777778	0.0401019580639508	2.63842519525469	1.04478610241123	6.66288295268188	0.172881927130931
NECTIN2	Fracture of femur	Wald ratio	1	0.176376436781609	0.0872471264367816	0.0432204817827327	1.19288702069335	1.00538652440161	1.41535559668018	0.172881927130931
CHI3L1	Fracture of femur	Wald ratio	1	0.0486217910447761	0.0253310447761194	0.0549268235373303	1.04982322310177	0.998973470525813	1.1032613300368	0.188320537842275
SPP1	Fracture of femur	Wald ratio	1	-0.296339422881875	0.175569122696351	0.0914344721103176	0.743535012388103	0.527052611494008	1.04893572783912	0.258391601601898
PTX3	Fracture of femur	Wald ratio	1	-0.439968357128205	0.265027208711656	0.0968968506007116	0.644056800567476	0.383114382254829	1.08272928809366	0.258391601601898
CTSH	Fracture of femur	Wald ratio	1	0.0267357531760436	0.0172234119782214	0.120592530251884	1.0270963599501	0.993002463274299	1.06236084162799	0.289422072604522
IGFBP1	Fracture of femur	Wald ratio	1	-0.448380915340893	0.305363458476647	0.142008748049572	0.638661361781931	0.351026593315327	1.1619869913011	0.309837268471794
METRNL	Fracture of femur	Wald ratio	1	-0.145568730606817	0.104665008282201	0.164284236816782	0.864530468328231	0.704186426972454	1.06138502822501	0.328568473633564
EGFR	Fracture of femur	Wald ratio	1	-0.0962864197530864	0.0931604938271605	0.301344619548797	0.90820385128948	0.756629946161534	1.09014220185378	0.556328528397779
ANGPTL1	Fracture of femur	Wald ratio	1	0.0506382978723404	0.0535028368794326	0.343913987503984	1.0519423346823	0.947216815261416	1.16824644333562	0.589566835721116
IGFBP2	Fracture of femur	Wald ratio	1	0.222189393939394	0.248327272727273	0.370923830099389	1.24880787211073	0.767565039872716	2.03177713995983	0.593478128159022
PLAUR	Fracture of femur	Wald ratio	1	0.0796147928994083	0.140960355029586	0.572207952092946	1.0828698581657	0.821463722166778	1.42746063895654	0.823199010420033
GDF15	Fracture of femur	Wald ratio	1	0.0379737400530504	0.0755262599469496	0.615112932298056	1.03870395620957	0.895782420783643	1.20442853489084	0.823199010420033
PGLYRP1	Fracture of femur	Wald ratio	1	-0.0287503859649123	0.0631378947368421	0.64885124456126	0.971658973915673	0.85855832760896	1.09965873165564	0.823199010420033
CCL15	Fracture of femur	Wald ratio	1	-0.00562745683165362	0.0166584376653148	0.735503206539659	0.994388347643311	0.962445349034963	1.02739151570556	0.823199010420033
MCFD2	Fracture of femur	Wald ratio	1	0.0366425342465753	0.112755479452055	0.745201185455352	1.03732214741186	0.831637853230143	1.29387717662412	0.823199010420033
CLEC5A	Fracture of femur	Wald ratio	1	-0.0177485663082437	0.057321146953405	0.756839426631242	0.982408011780739	0.87800936919686	1.09922004874938	0.823199010420033
VCAN	Fracture of femur	Wald ratio	1	0.00642712698412698	0.0238949206349206	0.787949220351112	1.00644782528454	0.960398556687687	1.05470506798083	0.823199010420033
IL6R	Fracture of femur	Wald ratio	1	0.00389319852941176	0.0150636029411765	0.796059102340523	1.00390078687125	0.97469423408532	1.03398250921888	0.823199010420033
TIMP4	Fracture of femur	Wald ratio	1	-0.0105209425287356	0.047087816091954	0.823199010420033	0.989534209002291	0.902295630995222	1.0852074610023	0.823199010420033

## Sheet: BMD and whole body composition
Supplementary Table S2, Sheet 3. Mendelian randomisation analysis of proteins with Bone Mineral Density (BMD) and whole body composition
exposure	outcome	method	nsnp	b	se	pval	p_fdr
SOST	Heel bone mineral density (BMD) T-score automated || id:ukb-a-500	Wald ratio	1	-0.732701030927835	0.058230412371134	2.62590302331478e-36	4.14892677683734e-34
SOST	Total body bone mineral density || id:ebi-a-GCST005348	Wald ratio	1	-1.05257731958763	0.117525773195876	3.3624192715192e-19	2.65631122450017e-17
SOST	Total body bone mineral density (age over 60) || id:ebi-a-GCST005349	Wald ratio	1	-1.43505154639175	0.201030927835052	9.43812702889736e-13	4.97074690188594e-11
SOST	Femoral neck bone mineral density || id:ieu-a-980	Wald ratio	1	-0.854278350515464	0.14539175257732	4.21059738433893e-09	1.66318596681388e-07
SOST	Lumbar spine bone mineral density || id:ieu-a-982	Wald ratio	1	-0.872515463917526	0.168938144329897	2.40820055658891e-07	7.60991375882097e-06
SPP1	Heel bone mineral density (BMD) T-score automated || id:ukb-a-500	Wald ratio	1	0.181545384973572	0.0359708599537508	4.48771663977118e-07	1.18176538180641e-05
SPP1	Total body bone mineral density || id:ebi-a-GCST005348	Wald ratio	1	0.278199022367622	0.0684095956641692	4.76903814203764e-05	0.00107644003777421
PTX3	Heel bone mineral density (BMD) T-score automated || id:ukb-a-500	Wald ratio	1	0.193979823851803	0.0552662844502674	0.00044825413844789	0.00885301923434583
CCDC80	Whole body fat mass || id:ukb-a-265	Wald ratio	1	0.1214184375	0.03872609375	0.00171670651889757	0.0301377366650907
TIMP4	Lumbar spine bone mineral density || id:ieu-a-982	Wald ratio	1	-0.0826137931034483	0.0268459770114943	0.00208867520049405	0.033001068167806
CCDC80	Total body bone mineral density (age over 60) || id:ebi-a-GCST005349	Wald ratio	1	-0.475	0.15625	0.00236578148620881	0.0339812249837266
SOST	Whole body fat mass || id:ukb-a-265	Wald ratio	1	-0.130254639175258	0.0444454639175258	0.00338240410120175	0.0411092190761444
IGFBP2	Whole body fat-free mass || id:ukb-a-266	Wald ratio	1	-0.0800443939393939	0.0271539393939394	0.0032004361383337	0.0411092190761444
CCDC80	Heel bone mineral density (BMD) T-score automated || id:ukb-a-500	Wald ratio	1	-0.14183015625	0.05091890625	0.00534596717586069	0.0603330581275706
SOST	Whole body fat-free mass || id:ukb-a-266	Wald ratio	1	-0.0749736082474227	0.0288074226804124	0.00925253554858471	0.0974600411117589
NPPB	Whole body fat mass || id:ukb-a-265	Wald ratio	1	0.0341073888888889	0.0134132777777778	0.0109965663333747	0.102203381216071
NTproBNP	Whole body fat mass || id:ukb-a-265	Wald ratio	1	0.0244594820717131	0.00961908366533865	0.0109965663333747	0.102203381216071
MCFD2	Heel bone mineral density (BMD) T-score automated || id:ukb-a-500	Wald ratio	1	-0.0594846575342466	0.0235882876712329	0.0116760098604273	0.102489419885973
TIMP4	Whole body fat mass || id:ukb-a-265	Wald ratio	1	-0.0173794482758621	0.0071736091954023	0.0154059665144914	0.128112774173139
CCDC80	Femoral neck bone mineral density || id:ieu-a-980	Wald ratio	1	-0.276953125	0.12175	0.0229197911670579	0.181066350219757
PLAUR	Whole body fat mass || id:ukb-a-265	Wald ratio	1	0.0408547337278106	0.0186668639053254	0.0286242291428844	0.196636008894597
CLEC5A	Whole body fat-free mass || id:ukb-a-266	Wald ratio	1	0.0132465591397849	0.00600752688172043	0.0274545341321198	0.196636008894597
NECTIN2	Whole body fat mass || id:ukb-a-265	Wald ratio	1	-0.0326066091954023	0.0148095977011494	0.0276849893019192	0.196636008894597
CHI3L1	Heel bone mineral density (BMD) T-score automated || id:ukb-a-500	Wald ratio	1	0.0114015373134328	0.00573476119402985	0.0467956457231652	0.308071334344171
NPPB	Femoral neck bone mineral density || id:ieu-a-980	Wald ratio	1	0.0848555555555556	0.04455	0.0568156616649536	0.320602662252239
PGLYRP1	Heel bone mineral density (BMD) T-score automated || id:ukb-a-500	Wald ratio	1	-0.022296350877193	0.0116982807017544	0.0566565513686818	0.320602662252239
GDF15	Heel bone mineral density (BMD) T-score automated || id:ukb-a-500	Wald ratio	1	0.0224629177718833	0.0116649336870027	0.0541444683147898	0.320602662252239
NTproBNP	Femoral neck bone mineral density || id:ieu-a-980	Wald ratio	1	0.0608525896414343	0.0319482071713147	0.0568156616649537	0.320602662252239
EGFR	Lumbar spine bone mineral density || id:ieu-a-982	Wald ratio	1	0.107438271604938	0.0578333333333333	0.0632084635148428	0.332897907844839
SPP1	Whole body fat-free mass || id:ukb-a-266	Wald ratio	1	0.033142351205023	0.0177647862276599	0.0620944649244548	0.332897907844839
PGLYRP1	Lumbar spine bone mineral density || id:ieu-a-982	Wald ratio	1	0.0574491228070175	0.0328491228070176	0.0803120332887949	0.409332298697729
CCDC80	Lumbar spine bone mineral density || id:ieu-a-982	Wald ratio	1	-0.2445625	0.142046875	0.0851233729505797	0.420296653943487
PGLYRP1	Whole body fat mass || id:ukb-a-265	Wald ratio	1	0.0151962807017544	0.00891873684210526	0.0884072088492581	0.423282999944933
MCFD2	Femoral neck bone mineral density || id:ieu-a-980	Wald ratio	1	-0.0958493150684932	0.0571780821917808	0.0936736383841429	0.430081457544285
PTX3	Total body bone mineral density (age over 60) || id:ebi-a-GCST005349	Wald ratio	1	-0.252256796703738	0.151212757687955	0.0952712089496833	0.430081457544285
NECTIN2	Lumbar spine bone mineral density || id:ieu-a-982	Wald ratio	1	0.105454022988506	0.0649310344827586	0.104356012973772	0.453076512253906
NECTIN2	Whole body fat-free mass || id:ukb-a-266	Wald ratio	1	-0.0155104597701149	0.0095982183908046	0.10610019590756	0.453076512253906
IGFBP2	Total body bone mineral density (age over 60) || id:ebi-a-GCST005349	Wald ratio	1	-0.3	0.189393939393939	0.113193719097493	0.470647568879048
MCFD2	Lumbar spine bone mineral density || id:ieu-a-982	Wald ratio	1	-0.104493150684932	0.0667602739726027	0.117536127347818	0.476172003101415
EGFR	Heel bone mineral density (BMD) T-score automated || id:ukb-a-500	Wald ratio	1	0.0294858641975309	0.0195474691358025	0.13144614099732	0.496937753399564
CLEC5A	Lumbar spine bone mineral density || id:ieu-a-982	Wald ratio	1	0.0529569892473118	0.034673835125448	0.126689003902265	0.496937753399564
CTSH	Total body bone mineral density || id:ebi-a-GCST005348	Wald ratio	1	-0.0116152450090744	0.00771324863883848	0.13209737748596	0.496937753399564
IL6R	Total body bone mineral density || id:ebi-a-GCST005348	Wald ratio	1	0.0078125	0.00533088235294118	0.142779851891042	0.524632944157781
IL6R	Whole body fat mass || id:ukb-a-265	Wald ratio	1	0.00311172794117647	0.00221172794117647	0.159450620717015	0.559848846073076
GDF15	Whole body fat-free mass || id:ukb-a-266	Wald ratio	1	-0.008127824933687	0.00575949602122016	0.158184414231826	0.559848846073076
VCAN	Whole body fat-free mass || id:ukb-a-266	Wald ratio	1	0.00339809523809524	0.00244322222222222	0.164278414382188	0.563192512357664
TIMP4	Femoral neck bone mineral density || id:ieu-a-980	Wald ratio	1	-0.0317885057471264	0.023032183908046	0.167531949878545	0.563192512357664
IGFBP1	Whole body fat-free mass || id:ukb-a-266	Wald ratio	1	-0.0418717615268376	0.0311644931675559	0.179086609703567	0.589493423607575
IGFBP1	Heel bone mineral density (BMD) T-score automated || id:ukb-a-500	Wald ratio	1	-0.0829784432641784	0.0630815072294672	0.188370028089198	0.607397233430474
IGFBP1	Total body bone mineral density || id:ebi-a-GCST005348	Wald ratio	1	0.147870862147895	0.115460810170274	0.200298443330043	0.619571175357096
CCL15	Total body bone mineral density || id:ebi-a-GCST005348	Wald ratio	1	0.0105123231555959	0.00827421564504971	0.203909500750437	0.619571175357096
CLEC5A	Whole body fat mass || id:ukb-a-265	Wald ratio	1	0.0119579928315412	0.00926838709677419	0.196984229811484	0.619571175357096
EGFR	Whole body fat-free mass || id:ukb-a-266	Wald ratio	1	0.0119062345679012	0.00965530864197531	0.217527891395599	0.634586026547067
CCL15	Femoral neck bone mineral density || id:ieu-a-980	Wald ratio	1	0.0119297912456086	0.00967472837513395	0.217542942409692	0.634586026547067
CCDC80	Total body bone mineral density || id:ebi-a-GCST005348	Wald ratio	1	-0.1109375	0.090625	0.220900199114485	0.634586026547067
TIMP4	Total body bone mineral density || id:ebi-a-GCST005348	Wald ratio	1	-0.0211494252873563	0.0174712643678161	0.226076999133729	0.637860104698735
CHI3L1	Total body bone mineral density || id:ebi-a-GCST005348	Wald ratio	1	0.0125373134328358	0.0105970149253731	0.236770075990596	0.656310035202004
PGLYRP1	Femoral neck bone mineral density || id:ieu-a-980	Wald ratio	1	0.0317649122807018	0.0281368421052632	0.258921559725418	0.705338042010622
EGFR	Femoral neck bone mineral density || id:ieu-a-980	Wald ratio	1	0.0535555555555556	0.0526296296296296	0.308871299245337	0.800027299684643
IGFBP2	Total body bone mineral density || id:ebi-a-GCST005348	Wald ratio	1	-0.118181818181818	0.115151515151515	0.304742757088453	0.800027299684643
LEP	Total body bone mineral density (age over 60) || id:ebi-a-GCST005349	Wald ratio	1	0.282222222222222	0.275555555555556	0.305743865437735	0.800027299684643
METRNL	Total body bone mineral density (age over 60) || id:ebi-a-GCST005349	Wald ratio	1	-0.252257191517159	0.254590206005179	0.321765571230553	0.819983229910119
IGFBP1	Whole body fat mass || id:ukb-a-265	Wald ratio	1	-0.0465714216264174	0.0480843633652977	0.332776907961579	0.83458335647507
PGLYRP1	Total body bone mineral density (age over 60) || id:ebi-a-GCST005349	Wald ratio	1	0.0340350877192983	0.0371929824561404	0.360142106282305	0.862158375645518
IGFBP1	Lumbar spine bone mineral density || id:ieu-a-982	Wald ratio	1	0.161948978475674	0.176796833537922	0.359657760785029	0.862158375645518
IGFBP2	Lumbar spine bone mineral density || id:ieu-a-982	Wald ratio	1	-0.143242424242424	0.156287878787879	0.359389333247371	0.862158375645518
MCFD2	Total body bone mineral density || id:ebi-a-GCST005348	Wald ratio	1	-0.0383561643835616	0.0438356164383562	0.381573905705021	0.899831001513334
PLAUR	Total body bone mineral density || id:ebi-a-GCST005348	Wald ratio	1	-0.0390532544378698	0.0455621301775148	0.391365938307552	0.907167320466559
PLAUR	Total body bone mineral density (age over 60) || id:ebi-a-GCST005349	Wald ratio	1	-0.0662721893491124	0.0781065088757396	0.396168007039194	0.907167320466559
MCFD2	Whole body fat mass || id:ukb-a-265	Wald ratio	1	0.0143765068493151	0.0179804109589041	0.423962886820492	0.918221871740267
NPPB	Whole body fat-free mass || id:ukb-a-266	Wald ratio	1	0.00643561111111111	0.00869311111111111	0.459110935870133	0.918221871740267
EGFR	Total body bone mineral density || id:ebi-a-GCST005348	Wald ratio	1	-0.0524691358024691	0.0697530864197531	0.451923344189776	0.918221871740267
EGFR	Total body bone mineral density (age over 60) || id:ebi-a-GCST005349	Wald ratio	1	-0.0944444444444444	0.116666666666667	0.41821391318549	0.918221871740267
IGFBP1	Femoral neck bone mineral density || id:ieu-a-980	Wald ratio	1	-0.118701815368036	0.151638530690294	0.433747768601915	0.918221871740267
CCL15	Whole body fat mass || id:ukb-a-265	Wald ratio	1	-0.00226783364757267	0.00305245310147444	0.457509251817879	0.918221871740267
ANGPTL1	Heel bone mineral density (BMD) T-score automated || id:ukb-a-500	Wald ratio	1	-0.00879198581560284	0.0110609929078014	0.426692577966485	0.918221871740267
CHI3L1	Femoral neck bone mineral density || id:ieu-a-980	Wald ratio	1	0.010344776119403	0.0138731343283582	0.455866958096765	0.918221871740267
NTproBNP	Whole body fat-free mass || id:ukb-a-266	Wald ratio	1	0.00461517928286853	0.00623410358565737	0.459110935870133	0.918221871740267
PTX3	Whole body fat mass || id:ukb-a-265	Wald ratio	1	0.0321790640783368	0.0422542146707175	0.446323442165098	0.918221871740267
SPP1	Femoral neck bone mineral density || id:ieu-a-980	Wald ratio	1	0.0630918897612078	0.0898537235850308	0.482578005325444	0.919560674241681
GDF15	Total body bone mineral density || id:ebi-a-GCST005348	Wald ratio	1	-0.0156498673740053	0.0220159151193634	0.477181299542089	0.919560674241681
GDF15	Total body bone mineral density (age over 60) || id:ebi-a-GCST005349	Wald ratio	1	-0.026790450928382	0.0381962864721485	0.48306035419025	0.919560674241681
CLEC5A	Total body bone mineral density || id:ebi-a-GCST005348	Wald ratio	1	0.0157706093189964	0.0222222222222222	0.477904197979373	0.919560674241681
CTSH	Lumbar spine bone mineral density || id:ieu-a-982	Wald ratio	1	0.00736932849364791	0.0107894736842105	0.494599933729351	0.930318922967112
IL6R	Femoral neck bone mineral density || id:ieu-a-980	Wald ratio	1	-0.00454779411764706	0.00695128676470588	0.512958652958137	0.938107112276712
SPP1	Whole body fat mass || id:ukb-a-265	Wald ratio	1	0.0177501921805849	0.0274081676836581	0.517228052729086	0.938107112276712
VCAN	Total body bone mineral density (age over 60) || id:ebi-a-GCST005349	Wald ratio	1	0.00920634920634921	0.0150793650793651	0.541513216511358	0.938107112276712
VCAN	Lumbar spine bone mineral density || id:ieu-a-982	Wald ratio	1	0.00775238095238095	0.0137714285714286	0.573481034522787	0.938107112276712
VCAN	Heel bone mineral density (BMD) T-score automated || id:ukb-a-500	Wald ratio	1	0.00284873015873016	0.00495406349206349	0.565271686497605	0.938107112276712
PGLYRP1	Total body bone mineral density || id:ebi-a-GCST005348	Wald ratio	1	0.0133333333333333	0.0217543859649123	0.539940330191881	0.938107112276712
PGLYRP1	Whole body fat-free mass || id:ukb-a-266	Wald ratio	1	0.00359389473684211	0.00578042105263158	0.534115603849399	0.938107112276712
PLAUR	Heel bone mineral density (BMD) T-score automated || id:ukb-a-500	Wald ratio	1	0.0143215384615385	0.0244991124260355	0.558834350374975	0.938107112276712
IGFBP1	Total body bone mineral density (age over 60) || id:ebi-a-GCST005349	Wald ratio	1	-0.10938392542447	0.194460311865725	0.57377540363273	0.938107112276712
GDF15	Femoral neck bone mineral density || id:ieu-a-980	Wald ratio	1	-0.0165702917771883	0.0283342175066313	0.558671728824784	0.938107112276712
TIMP4	Whole body fat-free mass || id:ukb-a-266	Wald ratio	1	-0.00280351724137931	0.00464977011494253	0.54655077264872	0.938107112276712
CHI3L1	Whole body fat mass || id:ukb-a-265	Wald ratio	1	-0.00243183582089552	0.00435782089552239	0.576817470115825	0.938107112276712
LEP	Femoral neck bone mineral density || id:ieu-a-980	Wald ratio	1	-0.111466666666667	0.202422222222222	0.581863905083024	0.938107112276712
CTSH	Femoral neck bone mineral density || id:ieu-a-980	Wald ratio	1	-0.00545009074410163	0.00926134301270417	0.556211921634137	0.938107112276712
IL6R	Total body bone mineral density (age over 60) || id:ebi-a-GCST005349	Wald ratio	1	-0.00431985294117647	0.00909926470588235	0.63496697517521	0.943677710316494
SPP1	Lumbar spine bone mineral density || id:ieu-a-982	Wald ratio	1	0.0521828395726283	0.105004168704789	0.619217474613021	0.943677710316494
VCAN	Whole body fat mass || id:ukb-a-265	Wald ratio	1	-0.0019002380952381	0.00376957142857143	0.614191640421794	0.943677710316494
TIMP4	Heel bone mineral density (BMD) T-score automated || id:ukb-a-500	Wald ratio	1	0.00443140229885057	0.00942432183908046	0.638205602289107	0.943677710316494
CCDC80	Whole body fat-free mass || id:ukb-a-266	Wald ratio	1	-0.011771859375	0.02510015625	0.639072879771296	0.943677710316494
CHI3L1	Whole body fat-free mass || id:ukb-a-266	Wald ratio	1	-0.00133730597014925	0.00282462686567164	0.635895604249542	0.943677710316494
LEP	Heel bone mineral density (BMD) T-score automated || id:ukb-a-500	Wald ratio	1	-0.0433777777777778	0.0841133333333333	0.606059538371678	0.943677710316494
NECTIN2	Femoral neck bone mineral density || id:ieu-a-980	Wald ratio	1	-0.027183908045977	0.0556264367816092	0.625063416557081	0.943677710316494
NECTIN2	Heel bone mineral density (BMD) T-score automated || id:ukb-a-500	Wald ratio	1	0.00932798850574713	0.0194622413793103	0.631734863064687	0.943677710316494
PTX3	Femoral neck bone mineral density || id:ieu-a-980	Wald ratio	1	-0.0648730994548183	0.145369161865154	0.655406180860013	0.958834968295204
EGFR	Whole body fat mass || id:ukb-a-265	Wald ratio	1	-0.00632518518518519	0.0148968518518519	0.671129179440864	0.972829452767491
METRNL	Total body bone mineral density || id:ebi-a-GCST005348	Wald ratio	1	-0.0664909129085692	0.166518909082425	0.689672554203538	0.975877963436958
CHI3L1	Lumbar spine bone mineral density || id:ieu-a-982	Wald ratio	1	0.0063955223880597	0.0161313432835821	0.691761594335059	0.975877963436958
NECTIN2	Total body bone mineral density || id:ebi-a-GCST005348	Wald ratio	1	-0.014367816091954	0.035632183908046	0.686782116710007	0.975877963436958
CLEC5A	Heel bone mineral density (BMD) T-score automated || id:ukb-a-500	Wald ratio	1	0.00469620071684588	0.0121624014336918	0.699404493573726	0.977928406943794
GDF15	Lumbar spine bone mineral density || id:ieu-a-982	Wald ratio	1	0.012159151193634	0.0331511936339523	0.713784108475127	0.985248849779343
CCL15	Total body bone mineral density (age over 60) || id:ebi-a-GCST005349	Wald ratio	1	-0.00481532221966008	0.0136999308221315	0.725224412399496	0.985248849779343
IGFBP2	Femoral neck bone mineral density || id:ieu-a-980	Wald ratio	1	0.0443333333333333	0.13469696969697	0.742054513441404	0.985248849779343
IGFBP2	Heel bone mineral density (BMD) T-score automated || id:ukb-a-500	Wald ratio	1	0.0188880303030303	0.0550586363636364	0.731558589506275	0.985248849779343
ANGPTL1	Total body bone mineral density || id:ebi-a-GCST005348	Wald ratio	1	-0.00673758865248227	0.0202127659574468	0.738882680363527	0.985248849779343
ANGPTL1	Whole body fat-free mass || id:ukb-a-266	Wald ratio	1	0.0019329609929078	0.00545812056737589	0.723230921770002	0.985248849779343
LEP	Whole body fat mass || id:ukb-a-265	Wald ratio	1	0.0205228888888889	0.0640237777777778	0.748550641443793	0.985591677900994
MCFD2	Total body bone mineral density (age over 60) || id:ebi-a-GCST005349	Wald ratio	1	-0.0198630136986301	0.0753424657534247	0.792060135384089	0.985752818602644
MCFD2	Whole body fat-free mass || id:ukb-a-266	Wald ratio	1	-0.00256293835616438	0.011653904109589	0.825932673648812	0.985752818602644
NPPB	Total body bone mineral density || id:ebi-a-GCST005348	Wald ratio	1	-0.00722222222222222	0.0322222222222222	0.822649978513835	0.985752818602644
NPPB	Total body bone mineral density (age over 60) || id:ebi-a-GCST005349	Wald ratio	1	-0.00111111111111111	0.0544444444444444	0.983717771863467	0.985752818602644
NPPB	Lumbar spine bone mineral density || id:ieu-a-982	Wald ratio	1	0.0145444444444444	0.0498555555555556	0.770491793397277	0.985752818602644
NPPB	Heel bone mineral density (BMD) T-score automated || id:ukb-a-500	Wald ratio	1	0.00150618333333333	0.0176142222222222	0.931856343307624	0.985752818602644
IL6R	Lumbar spine bone mineral density || id:ieu-a-982	Wald ratio	1	-0.00141819852941176	0.00809007352941176	0.860843072670591	0.985752818602644
IL6R	Whole body fat-free mass || id:ukb-a-266	Wald ratio	1	-0.000252770220588235	0.00143348345588235	0.860032457218002	0.985752818602644
IL6R	Heel bone mineral density (BMD) T-score automated || id:ukb-a-500	Wald ratio	1	-0.000243577205882353	0.00290648897058824	0.933211774122679	0.985752818602644
SPP1	Total body bone mineral density (age over 60) || id:ebi-a-GCST005349	Wald ratio	1	0.0373972456297458	0.121313016311127	0.757876376856322	0.985752818602644
VCAN	Total body bone mineral density || id:ebi-a-GCST005348	Wald ratio	1	-0.000158730158730159	0.00888888888888889	0.985752818602644	0.985752818602644
VCAN	Femoral neck bone mineral density || id:ieu-a-980	Wald ratio	1	0.000341269841269841	0.0118015873015873	0.976930561449054	0.985752818602644
PLAUR	Whole body fat-free mass || id:ukb-a-266	Wald ratio	1	0.000446017159763314	0.0120978698224852	0.970590722957387	0.985752818602644
GDF15	Whole body fat mass || id:ukb-a-265	Wald ratio	1	0.000519132625994695	0.00888721485411141	0.953419324327564	0.985752818602644
CCL15	Lumbar spine bone mineral density || id:ieu-a-982	Wald ratio	1	0.00170096170801514	0.0112203789862051	0.879505789869093	0.985752818602644
CCL15	Whole body fat-free mass || id:ukb-a-266	Wald ratio	1	-0.000101125157684847	0.00197853451433067	0.959236957900354	0.985752818602644
CCL15	Heel bone mineral density (BMD) T-score automated || id:ukb-a-500	Wald ratio	1	-0.000565919726543955	0.0040112922697123	0.887805440911266	0.985752818602644
TIMP4	Total body bone mineral density (age over 60) || id:ebi-a-GCST005349	Wald ratio	1	0.00390804597701149	0.0303448275862069	0.897525496976772	0.985752818602644
CLEC5A	Total body bone mineral density (age over 60) || id:ebi-a-GCST005349	Wald ratio	1	0.00573476702508961	0.0379928315412186	0.880020367405849	0.985752818602644
CLEC5A	Femoral neck bone mineral density || id:ieu-a-980	Wald ratio	1	-0.00667383512544803	0.0295232974910394	0.821160063094098	0.985752818602644
IGFBP2	Whole body fat mass || id:ukb-a-265	Wald ratio	1	-0.000827006060606061	0.0418962121212121	0.984251260791582	0.985752818602644
ANGPTL1	Total body bone mineral density (age over 60) || id:ebi-a-GCST005349	Wald ratio	1	0.0099290780141844	0.0347517730496454	0.775096962195985	0.985752818602644
ANGPTL1	Femoral neck bone mineral density || id:ieu-a-980	Wald ratio	1	-0.00171631205673759	0.0266099290780142	0.94857295596891	0.985752818602644
ANGPTL1	Lumbar spine bone mineral density || id:ieu-a-982	Wald ratio	1	-0.0025	0.0310673758865248	0.935863243857534	0.985752818602644
ANGPTL1	Whole body fat mass || id:ukb-a-265	Wald ratio	1	0.000934691489361702	0.00842085106382979	0.911618510619748	0.985752818602644
CHI3L1	Total body bone mineral density (age over 60) || id:ebi-a-GCST005349	Wald ratio	1	0.00298507462686567	0.0183582089552239	0.870832106657261	0.985752818602644
LEP	Total body bone mineral density || id:ebi-a-GCST005348	Wald ratio	1	-0.00888888888888889	0.16	0.955695871316436	0.985752818602644
LEP	Lumbar spine bone mineral density || id:ieu-a-982	Wald ratio	1	0.0370888888888889	0.236288888888889	0.875273087665347	0.985752818602644
LEP	Whole body fat-free mass || id:ukb-a-266	Wald ratio	1	0.00133227555555556	0.0414973333333333	0.974388245537127	0.985752818602644
CTSH	Total body bone mineral density (age over 60) || id:ebi-a-GCST005349	Wald ratio	1	0.000544464609800363	0.0122504537205082	0.96455013508576	0.985752818602644
NTproBNP	Total body bone mineral density || id:ebi-a-GCST005348	Wald ratio	1	-0.0051792828685259	0.0231075697211155	0.822649978513835	0.985752818602644
NTproBNP	Total body bone mineral density (age over 60) || id:ebi-a-GCST005349	Wald ratio	1	-0.000796812749003984	0.0390438247011952	0.983717771863467	0.985752818602644
NTproBNP	Lumbar spine bone mineral density || id:ieu-a-982	Wald ratio	1	0.0104302788844622	0.0357529880478088	0.770491793397277	0.985752818602644
NTproBNP	Heel bone mineral density (BMD) T-score automated || id:ukb-a-500	Wald ratio	1	0.00108013147410359	0.0126317131474104	0.931856343307624	0.985752818602644
PTX3	Total body bone mineral density || id:ebi-a-GCST005348	Wald ratio	1	-0.0240244568289274	0.087618607258441	0.783935885844079	0.985752818602644
PTX3	Lumbar spine bone mineral density || id:ieu-a-982	Wald ratio	1	0.00776555236911506	0.156363883872745	0.96039067266397	0.985752818602644
PTX3	Whole body fat-free mass || id:ukb-a-266	Wald ratio	1	-0.00606614708523731	0.0273851956986257	0.824693861801069	0.985752818602644
NECTIN2	Total body bone mineral density (age over 60) || id:ebi-a-GCST005349	Wald ratio	1	0.0028735632183908	0.0603448275862069	0.962019851444415	0.985752818602644

## Sheet: Falls
Supplementary Table S2, Sheet 4. Mendelian randomisation analysis of proteins with falls
exposure	method	nsnp	b	se	pval	OR	L95	H95	p_fdr
SOST	Wald ratio	1	0.55990412371134	0.0868686597938144	1.15288366666997e-10	1.75050466036018	1.47645146575277	2.07542654602627	2.76692080000794e-09
SPP1	Wald ratio	1	-0.195248283049076	0.0630032309252271	0.00194161805042088	0.822630387517736	0.727068476291188	0.930752434653151	0.0232994166050506
IGFBP1	Wald ratio	1	0.163054768936586	0.109828550825038	0.137641845780625	1.17710115650166	0.949130296861445	1.45982815765052	0.716777133637345
TIMP4	Wald ratio	1	-0.0247995402298851	0.0169637701149425	0.143765307853645	0.975505442026383	0.943604153541436	1.00848524654285	0.716777133637345
CCDC80	Wald ratio	1	0.12967984375	0.09370671875	0.166391966858598	1.13846383865876	0.947446010169979	1.36799342444971	0.716777133637345
PGLYRP1	Wald ratio	1	0.0306940701754386	0.0228507719298246	0.179194283409336	1.0311699899723	0.986005404845283	1.07840336675063	0.716777133637345
CCL15	Wald ratio	1	-0.00717252417834326	0.00597404473502164	0.229900809767338	0.992853136984777	0.981295489867938	1.00454690946677	0.780121577666415
NPPB	Wald ratio	1	0.0286518888888889	0.031234	0.358969679955266	1.02906630270203	0.967957835413765	1.09403262891525	0.780121577666415
NTproBNP	Wald ratio	1	0.020547171314741	0.0223988844621514	0.358969679955266	1.02075971768547	0.976915966674116	1.06657116557999	0.780121577666415
PTX3	Wald ratio	1	-0.0774661544432049	0.091542366339942	0.39742287865116	0.925458346519605	0.773453913535393	1.10733572634979	0.780121577666415
MCFD2	Wald ratio	1	-0.0330247260273973	0.040502602739726	0.414858872292333	0.967514636499862	0.893677928740179	1.04745181875652	0.780121577666415
CLEC5A	Wald ratio	1	-0.016549211469534	0.020598458781362	0.421732083092663	0.983586974439216	0.944667570447286	1.02410982080016	0.780121577666415
CTSH	Wald ratio	1	0.00476757713248639	0.00619996370235935	0.441911977652336	1.0047789601109	0.992642845614974	1.01706345151369	0.780121577666415
CHI3L1	Wald ratio	1	-0.00671762686567164	0.00910486567164179	0.460632190261171	0.993304885950574	0.975736055987479	1.01119005534212	0.780121577666415
EGFR	Wald ratio	1	0.0208547530864198	0.0342084567901235	0.542102061404872	1.02107373305812	0.954856871773185	1.09188256288624	0.780121577666415
ANGPTL1	Wald ratio	1	-0.0115456028368794	0.0192497872340426	0.548654060332019	0.988520791867601	0.951919139007441	1.02652979219794	0.780121577666415
IGFBP2	Wald ratio	1	0.049545303030303	0.089045303030303	0.577933628623962	1.0507931952525	0.88251147192645	1.25116372343428	0.780121577666415
LEP	Wald ratio	1	-0.0931835555555556	0.170677333333333	0.585091183249811	0.911026261016294	0.651999731484675	1.27295888047591	0.780121577666415
NECTIN2	Wald ratio	1	0.0116305747126437	0.0314405747126437	0.711440266705222	1.01169847282274	0.951236129051734	1.07600391601211	0.870727404773275
METRNL	Wald ratio	1	0.0121681724331008	0.0376567494109138	0.746593835028512	1.01224250583787	0.940222192723741	1.08977952079248	0.870727404773275
PLAUR	Wald ratio	1	-0.015439349112426	0.050954201183432	0.761886479176616	0.984679226609753	0.89109023442758	1.0880976379902	0.870727404773275
VCAN	Wald ratio	1	-0.00150409206349206	0.00859433333333333	0.861071978336425	0.998497038516073	0.981818332302812	1.01545907539428	0.900997614901763
GDF15	Wald ratio	1	-0.00465554376657825	0.0270708222811671	0.863456047614189	0.995355276479414	0.943919534414225	1.04959383749828	0.900997614901763
IL6R	Wald ratio	1	-0.000526779411764706	0.00543488051470588	0.922785426502038	0.99947335931215	0.988883109223565	1.01017702361106	0.922785426502038

## Sheet: Grip strength
Supplementary Table S2, Sheet 5. Mendelian randomisation analysis of proteins with grip strength
exposure	outcome	method	nsnp	b	se	pval	fdr
SPP1	Hand grip strength (left) || id:ukb-b-7478	Wald ratio	1	0.0676534416000946	0.0171756427898001	8.1850034052667e-05	0.00107737757072943
SOST	Hand grip strength (left) || id:ukb-b-7478	Wald ratio	1	-0.10940618556701	0.0280843298969072	9.79434155208575e-05	0.00107737757072943
MCFD2	Hand grip strength (left) || id:ukb-b-7478	Wald ratio	1	-0.0231847260273973	0.0112609589041096	0.0395077524913258	0.289723518269722
CHI3L1	Hand grip strength (left) || id:ukb-b-7478	Wald ratio	1	-0.00518510447761194	0.00272958208955224	0.0574860970041166	0.316173533522641
ANGPTL1	Hand grip strength (left) || id:ukb-b-7478	Wald ratio	1	-0.00775567375886525	0.00527283687943262	0.141325447283861	0.621831968048988
EGFR	Hand grip strength (left) || id:ukb-b-7478	Wald ratio	1	0.0108191358024691	0.00932858024691358	0.246136860831548	0.830264680950012
PTX3	Hand grip strength (left) || id:ukb-b-7478	Wald ratio	1	0.0277577867599755	0.0263616831775463	0.292359519123636	0.830264680950012
IGFBP2	Hand grip strength (left) || id:ukb-b-7478	Wald ratio	1	-0.0203598484848485	0.0262160606060606	0.437384540346483	0.830264680950012
TIMP4	Hand grip strength (left) || id:ukb-b-7478	Wald ratio	1	-0.00351213793103448	0.00452531034482759	0.43768412853097	0.830264680950012
NPPB	Hand grip strength (left) || id:ukb-b-7478	Wald ratio	1	0.00650372222222222	0.00840533333333333	0.439071921581028	0.830264680950012
NTproBNP	Hand grip strength (left) || id:ukb-b-7478	Wald ratio	1	0.00466402390438247	0.00602772908366534	0.439071921581028	0.830264680950012
NECTIN2	Hand grip strength (left) || id:ukb-b-7478	Wald ratio	1	-0.0068716091954023	0.00927672413793103	0.458853156640163	0.830264680950012
LEP	Hand grip strength (left) || id:ukb-b-7478	Wald ratio	1	0.0276631111111111	0.04013	0.490610947834098	0.830264680950012
PGLYRP1	Hand grip strength (left) || id:ukb-b-7478	Wald ratio	1	-0.00352673684210526	0.00560042105263158	0.528873156486543	0.831086388764567
CCL15	Hand grip strength (left) || id:ukb-b-7478	Wald ratio	1	0.00075203125211942	0.0019174002685729	0.694900091752332	0.901013226876552
IL6R	Hand grip strength (left) || id:ukb-b-7478	Wald ratio	1	0.000499268382352941	0.00138442095588235	0.718373546802227	0.901013226876552
PLAUR	Hand grip strength (left) || id:ukb-b-7478	Wald ratio	1	0.00405602366863905	0.0117346153846154	0.729608720058246	0.901013226876552
CLEC5A	Hand grip strength (left) || id:ukb-b-7478	Wald ratio	1	0.00194609677419355	0.00579931899641577	0.737192640171724	0.901013226876552
GDF15	Hand grip strength (left) || id:ukb-b-7478	Wald ratio	1	-0.00152089389920424	0.00557145888594164	0.78486899626375	0.908795679884342
CCDC80	Hand grip strength (left) || id:ukb-b-7478	Wald ratio	1	-0.002667421875	0.0242321875	0.912347805558484	0.960705868516353
IGFBP1	Hand grip strength (left) || id:ukb-b-7478	Wald ratio	1	0.00313546996600996	0.0301006332113905	0.917037419947428	0.960705868516353
VCAN	Hand grip strength (left) || id:ukb-b-7478	Wald ratio	1	-8.69184126984127e-05	0.00235920634920635	0.970610805678282	0.970610805678282

## Sheet: Lower limb fat distribution
Supplementary Table S2, Sheet 6. Mendelian randomisation analysis of proteins with lower limb fat distribution
exposure	outcome	method	nsnp	b	se	pval	pval_fdr
BNP/NPPB	Hip circumference || id:ukb-b-15590	Wald ratio	1	0.0557161111111111	0.0112657777777778	7.59069037886111e-07	2.80855544017861e-05
NTproBNP	Hip circumference || id:ukb-b-15590	Wald ratio	1	0.0399557768924303	0.0080790438247012	7.59069037886111e-07	2.80855544017861e-05
VCAN	Waist-to-hip ratio adjusted for BMI || id:ebi-a-GCST90025996	Wald ratio	1	-0.0128786507936508	0.00320749206349206	5.94010077009763e-05	0.00146522485662408
CCDC80	Leg fat mass (left) || id:ukb-b-7212	Wald ratio	1	0.08808515625	0.02582296875	0.000646974284261314	0.0119690242588343
CCDC80	Leg fat mass (right) || id:ukb-b-18096	Wald ratio	1	0.08452484375	0.0261325	0.00121867800736523	0.0180364345090054
IL6R	Waist-to-hip ratio adjusted for BMI || id:ebi-a-GCST90025996	Wald ratio	1	-0.00555284926470588	0.00185070772058824	0.00269632054415074	0.028503960038165
CCDC80	Hip circumference || id:ukb-b-15590	Wald ratio	1	0.0975853125	0.0324975	0.00267458961586351	0.028503960038165
NPPB	Leg fat mass (right) || id:ukb-b-18096	Wald ratio	1	0.0249940555555556	0.00905933333333333	0.00579911700680039	0.0429134658503229
CLEC5A	Leg fat mass (left) || id:ukb-b-7212	Wald ratio	1	0.017310394265233	0.00618774193548387	0.00514949701537598	0.0429134658503229
NTproBNP	Leg fat mass (right) || id:ukb-b-18096	Wald ratio	1	0.0179240239043825	0.00649673306772908	0.00579911700680039	0.0429134658503229
TIMP4	Leg fat mass (left) || id:ukb-b-7212	Wald ratio	1	-0.0130997011494253	0.00482206896551724	0.00659534323504993	0.0443686726721541
TIMP4	Leg fat mass (right) || id:ukb-b-18096	Wald ratio	1	-0.0126456781609195	0.00487990804597701	0.0095592895099739	0.0505276731241477
SOST	Leg fat mass (left) || id:ukb-b-7212	Wald ratio	1	-0.0781015463917526	0.0300001030927835	0.00923106713667874	0.0505276731241477
CLEC5A	Leg fat mass (right) || id:ukb-b-18096	Wald ratio	1	0.0162291039426523	0.00626175627240143	0.00954803973522742	0.0505276731241477
NPPB	Leg fat mass (left) || id:ukb-b-7212	Wald ratio	1	0.0227609444444444	0.00895133333333333	0.0109985943224858	0.0508684987414969
NTproBNP	Leg fat mass (left) || id:ukb-b-7212	Wald ratio	1	0.0163225896414343	0.0064192828685259	0.0109985943224858	0.0508684987414969
SOST	Leg fat mass (right) || id:ukb-b-18096	Wald ratio	1	-0.0741684536082474	0.0303568041237113	0.014556724081051	0.0633645636469281
PLAUR	Leg fat mass (right) || id:ukb-b-18096	Wald ratio	1	0.0303243786982249	0.012686449704142	0.0168347671916678	0.0692095984546344
SOST	Waist-to-hip ratio adjusted for BMI || id:ebi-a-GCST90025996	Wald ratio	1	-0.0884020618556701	0.037490412371134	0.0183741293148215	0.0693227345626151
NECTIN2	Leg fat mass (right) || id:ukb-b-18096	Wald ratio	1	-0.023394367816092	0.0100295977011494	0.0196726679164178	0.0693227345626151
NECTIN2	Leg fat mass (left) || id:ukb-b-7212	Wald ratio	1	-0.0231401724137931	0.00991155172413793	0.0195608251363694	0.0693227345626151
PLAUR	Leg fat mass (left) || id:ukb-b-7212	Wald ratio	1	0.0280301183431953	0.0125369822485207	0.0253652229178434	0.0853193861782006
CLEC5A	Hip circumference || id:ukb-b-15590	Wald ratio	1	0.0160514695340502	0.00778691756272401	0.0392707996914977	0.12634952944221
PLAUR	Waist-to-hip ratio adjusted for BMI || id:ebi-a-GCST90025996	Wald ratio	1	0.0284779881656805	0.0161130177514793	0.0771629186262192	0.237918999097509
PLAUR	Hip circumference || id:ukb-b-15590	Wald ratio	1	0.0257697633136095	0.0157716568047337	0.102273814475086	0.302730490846256
PTX3	Hip circumference || id:ukb-b-15590	Wald ratio	1	0.0496189825717924	0.035359972822654	0.160541453392225	0.45692567503941
MCFD2	Leg fat mass (right) || id:ukb-b-18096	Wald ratio	1	0.0157935616438356	0.0121314383561644	0.192960660566387	0.528855143774543
GDF15	Leg fat mass (right) || id:ukb-b-18096	Wald ratio	1	-0.00740647214854111	0.00602331564986737	0.21883428951033	0.558404738750497
IL6R	Leg fat mass (left) || id:ukb-b-7212	Wald ratio	1	0.00184127757352941	0.00147439338235294	0.211724557755336	0.558404738750497
IL6R	Leg fat mass (right) || id:ukb-b-18096	Wald ratio	1	0.00179651654411765	0.00149217830882353	0.22860671074278	0.563896553165523
LEP	Hip circumference || id:ukb-b-15590	Wald ratio	1	0.0630024444444444	0.0538884444444445	0.242352399423763	0.578518630882532
CHI3L1	Waist-to-hip ratio adjusted for BMI || id:ebi-a-GCST90025996	Wald ratio	1	-0.00408217910447761	0.0036525223880597	0.263723821276588	0.59138069013538
PTX3	Leg fat mass (right) || id:ukb-b-18096	Wald ratio	1	0.0319198119250858	0.0284263732614912	0.26148239730654	0.59138069013538
GDF15	Leg fat mass (left) || id:ukb-b-7212	Wald ratio	1	-0.00650413793103448	0.00595254641909814	0.274541000960831	0.597530413855926
IL6R	Hip circumference || id:ukb-b-15590	Wald ratio	1	0.00187829044117647	0.00185554227941176	0.311413957459862	0.620196717235302
MCFD2	Leg fat mass (left) || id:ukb-b-7212	Wald ratio	1	0.0124478767123288	0.0119882876712329	0.299113419386457	0.620196717235302
NECTIN2	Hip circumference || id:ukb-b-15590	Wald ratio	1	-0.0128487356321839	0.0124683908045977	0.302773135545525	0.620196717235302
PTX3	Leg fat mass (left) || id:ukb-b-7212	Wald ratio	1	0.0280212785232552	0.0280890416235462	0.318479395337047	0.620196717235302
VCAN	Hip circumference || id:ukb-b-15590	Wald ratio	1	0.00294957142857143	0.00316653968253968	0.35160482825259	0.667147622838248
IGFBP2	Leg fat mass (left) || id:ukb-b-7212	Wald ratio	1	-0.0247704545454545	0.027910303030303	0.374808597629052	0.693395905613746
GDF15	Hip circumference || id:ukb-b-15590	Wald ratio	1	-0.00592960212201591	0.00748835543766578	0.428452203808741	0.704565846263263
SPP1	Hip circumference || id:ukb-b-15590	Wald ratio	1	0.0191234007975503	0.0230336932857142	0.406405379192937	0.704565846263263
IGFBP2	Leg fat mass (right) || id:ukb-b-18096	Wald ratio	1	-0.0232727272727273	0.0282433333333333	0.409935119807005	0.704565846263263
CCL15	Hip circumference || id:ukb-b-15590	Wald ratio	1	-0.00216555213434071	0.00257669248402805	0.400662446707932	0.704565846263263
CCL15	Leg fat mass (right) || id:ukb-b-18096	Wald ratio	1	-0.00166113017647139	0.00207362017280903	0.423086861244476	0.704565846263263
SOST	Hip circumference || id:ukb-b-15590	Wald ratio	1	-0.0291620618556701	0.0377398969072165	0.439692990104925	0.70733220147314
EGFR	Leg fat mass (right) || id:ukb-b-18096	Wald ratio	1	-0.00694543209876543	0.0100722839506173	0.490471680041079	0.74762385953123
EGFR	Leg fat mass (left) || id:ukb-b-7212	Wald ratio	1	-0.00679104938271605	0.00995314814814815	0.49504823131122	0.74762385953123
PGLYRP1	Waist-to-hip ratio adjusted for BMI || id:ebi-a-GCST90025996	Wald ratio	1	0.00530326315789474	0.00749989473684211	0.47949707887352	0.74762385953123
CHI3L1	Leg fat mass (right) || id:ukb-b-18096	Wald ratio	1	-0.00172014925373134	0.0029425671641791	0.558833966566189	0.765809509738851
CHI3L1	Leg fat mass (left) || id:ukb-b-7212	Wald ratio	1	-0.00171361194029851	0.00290746268656716	0.55560371821604	0.765809509738851
LEP	Leg fat mass (left) || id:ukb-b-7212	Wald ratio	1	0.0261804444444444	0.0428288888888889	0.541014209921249	0.765809509738851
IGFBP2	Hip circumference || id:ukb-b-15590	Wald ratio	1	-0.0222098484848485	0.0351318181818182	0.527265253703792	0.765809509738851
CCL15	Leg fat mass (left) || id:ukb-b-7212	Wald ratio	1	-0.00120024280075417	0.0020491705437923	0.55806282913248	0.765809509738851
ANGPTL1	Hip circumference || id:ukb-b-15590	Wald ratio	1	0.00370471631205674	0.00706723404255319	0.600132333357947	0.807450775790692
PGLYRP1	Hip circumference || id:ukb-b-15590	Wald ratio	1	0.0035015298245614	0.00752747368421053	0.641812109116497	0.81920189925703
PGLYRP1	Leg fat mass (right) || id:ukb-b-18096	Wald ratio	1	0.00281472631578947	0.00605582456140351	0.642077164282537	0.81920189925703
PGLYRP1	Leg fat mass (left) || id:ukb-b-7212	Wald ratio	1	0.00288963859649123	0.00598456140350877	0.62920306188325	0.81920189925703
SPP1	Leg fat mass (left) || id:ukb-b-7212	Wald ratio	1	0.00740934297231253	0.0182970128819272	0.685515565715677	0.845727645491887
LEP	Leg fat mass (right) || id:ukb-b-18096	Wald ratio	1	0.0175389111111111	0.043342	0.685725117966395	0.845727645491887
IGFBP1	Leg fat mass (left) || id:ukb-b-7212	Wald ratio	1	-0.0122877242876878	0.032120184575246	0.702050039647183	0.851667261211337
IGFBP1	Leg fat mass (right) || id:ukb-b-18096	Wald ratio	1	-0.0111564311671265	0.0325046488168305	0.731428664406304	0.872995502678492
SPP1	Waist-to-hip ratio adjusted for BMI || id:ebi-a-GCST90025996	Wald ratio	1	0.00694371990038393	0.0230254841342345	0.762982375329458	0.896201520228253
CLEC5A	Waist-to-hip ratio adjusted for BMI || id:ebi-a-GCST90025996	Wald ratio	1	0.00187595340501792	0.00777	0.809217644247165	0.935657901160784
EGFR	Hip circumference || id:ukb-b-15590	Wald ratio	1	0.0025067962962963	0.0125271604938272	0.841395413590412	0.943382736449856
ANGPTL1	Leg fat mass (right) || id:ukb-b-18096	Wald ratio	1	0.00117936524822695	0.0056831560283688	0.835604227046777	0.943382736449856
VCAN	Leg fat mass (left) || id:ukb-b-7212	Wald ratio	1	0.000433077777777778	0.00251653968253968	0.863364755058055	0.953567042899942
SPP1	Leg fat mass (right) || id:ukb-b-18096	Wald ratio	1	0.00189222765862977	0.0185166532904062	0.918605399572432	0.972650828114836
ANGPTL1	Leg fat mass (left) || id:ukb-b-7212	Wald ratio	1	0.000563446808510638	0.00561542553191489	0.920075107676196	0.972650828114836
VCAN	Leg fat mass (right) || id:ukb-b-18096	Wald ratio	1	0.000295728571428571	0.00254661904761905	0.907552718075018	0.972650828114836
TIMP4	Hip circumference || id:ukb-b-15590	Wald ratio	1	-0.000434491954022988	0.00606954022988506	0.942931664156722	0.98277384714926
CHI3L1	Hip circumference || id:ukb-b-15590	Wald ratio	1	-0.000113971194029851	0.00365876119402985	0.975149744127943	0.988507959800929
IGFBP1	Hip circumference || id:ukb-b-15590	Wald ratio	1	0.00176797643789221	0.0404208040123644	0.96511223666442	0.988507959800929
MCFD2	Hip circumference || id:ukb-b-15590	Wald ratio	1	-6.75514383561644e-05	0.0150902739726027	0.996428290844017	0.996428290844017

## Sheet: Steiger Femoral fracture
Supplementary Table S2, Sheet 7. Mendelian randomisation Steiger analyses for femoral fracture
Protein	r2_exp	r2_out	r2_exp_adj	r2_out_adj	correct_causal_direction	steiger_test
EGFR	0.0134958202362061	1.83915579916587e-05	0.0134958202362061	1.83915579916587e-05	TRUE	2.30202362325544e-133
GDF15	0.0256551239013672	7.60785827649791e-06	0.0256551239013672	7.60785827649791e-06	TRUE	4.09702621230566e-264
METRNL	0.00986248404806623	3.05456227161597e-05	0.00986248404806623	3.05456227161597e-05	TRUE	5.77417040670886e-28
TIMP4	0.0256551239013672	8.74172027791237e-07	0.0256551239013672	8.74172027791237e-07	TRUE	3.65304064168379e-270
CLEC5A	0.0256551239013672	1.58428287199317e-06	0.0256551239013672	1.58428287199317e-06	TRUE	4.38329348404136e-269
BNP/NPPB	0.0155941734313965	0.000133199393464079	0.0155941734313965	0.000133199393464079	TRUE	4.39107005000468e-137
NTproBNP	0.0256551239013672	0.000133181899485534	0.0256551239013672	0.000133181899485534	TRUE	6.145244299661e-236
LEP	0.000895733858364068	0.000101334784815855	0.000895733858364068	0.000101334784815855	TRUE	1.3973297754107e-05
PGLYRP1	0.0256551239013672	4.43337489466627e-06	0.0256551239013672	4.43337489466627e-06	TRUE	2.849212618461e-266
PLAUR	0.00862356171832092	7.64391976522423e-06	0.00862356171832092	7.64391976522423e-06	TRUE	7.06077754175673e-87
IGFBP1	0.0013113125154416	3.71759874018495e-05	0.0013113125154416	3.71759874018495e-05	TRUE	1.17839900415397e-10
VCAN	0.0256551239013672	1.24390539830647e-06	0.0256551239013672	1.24390539830647e-06	TRUE	1.45913076908364e-269
IL6R	0.0256551239013672	1.3035285683293e-06	0.0256551239013672	1.3035285683293e-06	TRUE	1.78706899740386e-269
NECTIN2	0.0129098983764648	6.0681935460315e-05	0.0129098983764648	6.0681935460315e-05	TRUE	1.59000370978945e-119
ANGPTL1	0.0256551239013672	1.54686258323908e-05	0.0256551239013672	1.54686258323908e-05	TRUE	2.97884906548556e-260
IGFBP2	0.00170703213687589	1.35297424765042e-05	0.00170703213687589	1.35297424765042e-05	TRUE	1.81438465175364e-16
CHI3L1	0.0256551239013672	5.34002530403826e-05	0.0256551239013672	5.34002530403826e-05	TRUE	2.55476992855611e-249
PTX3	0.00178999074284888	4.8130473344613e-05	0.00178999074284888	4.8130473344613e-05	TRUE	2.53141682708501e-14
SPP1	0.00369666556877644	4.9719796119988e-05	0.00369666556877644	4.9719796119988e-05	TRUE	4.76220353810364e-31
CTSH	0.0256551239013672	3.79212261348153e-05	0.0256551239013672	3.79212261348153e-05	TRUE	5.12180736055745e-253
MCFD2	0.00827899512368722	1.76937975358365e-06	0.00827899512368722	1.76937975358365e-06	TRUE	5.05110468350015e-86
CCDC80	0.00229506820487403	0.000144378531520371	0.00229506820487403	0.000144378531520371	TRUE	4.01046589351076e-15
SOST	0.00158121206601852	0.000191054748697655	0.00158121206601852	0.000191054748697655	TRUE	1.37868463068257e-08
CCL15	0.0269205932617188	1.72477451514925e-06	0.0269205932617188	1.72477451514925e-06	TRUE	1.40178170482911e-270

## Sheet: Steiger BMD and body composit.
Supplementary Table S2, Sheet 8. Mendelian randomisation Steiger analyses for Bone Mineral Density (BMD) and whole body composition
id.exposure	id.outcome	exposure	outcome	snp_r2.exposure	snp_r2.outcome	correct_causal_direction	steiger_pval
3ymN14	ebi-a-GCST005348	MCFD2	Total body bone mineral density || id:ebi-a-GCST005348	0.00827899512368722	1.35847771605591e-05	TRUE	5.8684912629748e-48
3ymN14	ebi-a-GCST005349	MCFD2	Total body bone mineral density (age over 60) || id:ebi-a-GCST005349	0.00827899512368722	2.98521110321203e-06	TRUE	1.5083615647605e-29
3ymN14	ieu-a-980	MCFD2	Femoral neck bone mineral density || id:ieu-a-980	0.00827899512368722	5.38302030175581e-05	TRUE	1.02532935212696e-41
3ymN14	ieu-a-982	MCFD2	Lumbar spine bone mineral density || id:ieu-a-982	0.00827899512368722	5.22504101601622e-05	TRUE	1.64921843083962e-39
3ymN14	ukb-a-265	MCFD2	Whole body fat mass || id:ukb-a-265	0.00827899512368722	1.93282569649587e-06	TRUE	8.9850536112176e-84
3ymN14	ukb-a-266	MCFD2	Whole body fat-free mass || id:ukb-a-266	0.00827899512368722	1.45990768059278e-07	TRUE	1.22197803480028e-85
3ymN14	ukb-a-500	MCFD2	Heel bone mineral density (BMD) T-score automated || id:ukb-a-500	0.00827899512368722	3.2712483320915e-05	TRUE	2.11906216895264e-69
4VJ5gE	ebi-a-GCST005348	NPPB	Total body bone mineral density || id:ebi-a-GCST005348	0.0155941734313965	9.32483922007157e-07	TRUE	3.46575987300003e-95
4VJ5gE	ebi-a-GCST005349	NPPB	Total body bone mineral density (age over 60) || id:ebi-a-GCST005349	0.0155941734313965	1.31036481006018e-08	TRUE	2.44147897309955e-56
4VJ5gE	ieu-a-980	NPPB	Femoral neck bone mineral density || id:ieu-a-980	0.0155941734313965	6.9476347976851e-05	TRUE	1.14024781085781e-79
4VJ5gE	ieu-a-982	NPPB	Lumbar spine bone mineral density || id:ieu-a-982	0.0155941734313965	1.81534159168819e-06	TRUE	3.45006461873023e-84
4VJ5gE	ukb-a-265	NPPB	Whole body fat mass || id:ukb-a-265	0.0155941734313965	1.95481086746851e-05	TRUE	1.32220485933995e-150
4VJ5gE	ukb-a-266	NPPB	Whole body fat-free mass || id:ukb-a-266	0.0155941734313965	1.65431578074751e-06	TRUE	1.96970927063396e-158
4VJ5gE	ukb-a-500	NPPB	Heel bone mineral density (BMD) T-score automated || id:ukb-a-500	0.0155941734313965	3.76126667594392e-08	TRUE	7.50070682571819e-147
5uJLCS	ebi-a-GCST005348	IL6R	Total body bone mineral density || id:ebi-a-GCST005348	0.0256551239013672	3.81752182387226e-05	TRUE	5.11629602286081e-147
5uJLCS	ebi-a-GCST005349	IL6R	Total body bone mineral density (age over 60) || id:ebi-a-GCST005349	0.0256551239013672	9.8671465197752e-06	TRUE	8.69495384273175e-89
5uJLCS	ieu-a-980	IL6R	Femoral neck bone mineral density || id:ieu-a-980	0.0256551239013672	8.19818768949367e-06	TRUE	1.81508667161001e-144
5uJLCS	ieu-a-982	IL6R	Lumbar spine bone mineral density || id:ieu-a-982	0.0256551239013672	6.55882871269316e-07	TRUE	9.37343515872741e-140
5uJLCS	ukb-a-265	IL6R	Whole body fat mass || id:ukb-a-265	0.0256551239013672	5.98443745630394e-06	TRUE	1.88205073744653e-258
5uJLCS	ukb-a-266	IL6R	Whole body fat-free mass || id:ukb-a-266	0.0256551239013672	9.38548370586072e-08	TRUE	1.88361506407665e-265
5uJLCS	ukb-a-500	IL6R	Heel bone mineral density (BMD) T-score automated || id:ukb-a-500	0.0256551239013672	3.61282370920661e-08	TRUE	4.53840998939971e-242
aqsp2V	ebi-a-GCST005348	EGFR	Total body bone mineral density || id:ebi-a-GCST005348	0.0134958202362061	1.00322310008859e-05	TRUE	2.16396892564632e-79
aqsp2V	ebi-a-GCST005349	EGFR	Total body bone mineral density (age over 60) || id:ebi-a-GCST005349	0.0134958202362061	2.89503294986528e-05	TRUE	9.2163912956049e-45
aqsp2V	ieu-a-980	EGFR	Femoral neck bone mineral density || id:ieu-a-980	0.0134958202362061	1.98340832016958e-05	TRUE	3.10252406040481e-73
aqsp2V	ieu-a-982	EGFR	Lumbar spine bone mineral density || id:ieu-a-982	0.0134958202362061	7.35903463280579e-05	TRUE	2.87623016654418e-64
aqsp2V	ukb-a-265	EGFR	Whole body fat mass || id:ukb-a-265	0.0134958202362061	5.45061555114607e-07	TRUE	3.0941229480827e-138
aqsp2V	ukb-a-266	EGFR	Whole body fat-free mass || id:ukb-a-266	0.0134958202362061	4.58998084210817e-06	TRUE	5.49376971841723e-135
aqsp2V	ukb-a-500	EGFR	Heel bone mineral density (BMD) T-score automated || id:ukb-a-500	0.0134958202362061	1.17045835726729e-05	TRUE	2.57739375294268e-120
bh3m11	ebi-a-GCST005348	SPP1	Total body bone mineral density || id:ebi-a-GCST005348	0.00369666556877644	0.00029031288306084	TRUE	5.21886752148368e-13
bh3m11	ebi-a-GCST005349	SPP1	Total body bone mineral density (age over 60) || id:ebi-a-GCST005349	0.00369666556877644	4.21885047840406e-06	TRUE	1.59277557038064e-13
bh3m11	ieu-a-980	SPP1	Femoral neck bone mineral density || id:ieu-a-980	0.00369666556877644	9.44201816826283e-06	TRUE	2.38728109491475e-20
bh3m11	ieu-a-982	SPP1	Lumbar spine bone mineral density || id:ieu-a-982	0.00369666556877644	5.26607422009285e-06	TRUE	9.17638646783372e-20
bh3m11	ukb-a-265	SPP1	Whole body fat mass || id:ukb-a-265	0.00369666556877644	1.26803589562348e-06	TRUE	5.65920278602136e-37
bh3m11	ukb-a-266	SPP1	Whole body fat-free mass || id:ukb-a-266	0.00369666556877644	1.05059317441811e-05	TRUE	1.57858982118873e-34
bh3m11	ukb-a-500	SPP1	Heel bone mineral density (BMD) T-score automated || id:ukb-a-500	0.00369666556877644	0.000131015519928076	TRUE	1.02777579902907e-23
buqBTK	ebi-a-GCST005348	VCAN	Total body bone mineral density || id:ebi-a-GCST005348	0.0256551239013672	3.07721541293986e-09	TRUE	1.13952779565979e-158
buqBTK	ebi-a-GCST005349	VCAN	Total body bone mineral density (age over 60) || id:ebi-a-GCST005349	0.0256551239013672	1.66236009481163e-05	TRUE	9.18021564233406e-88
buqBTK	ieu-a-980	VCAN	Femoral neck bone mineral density || id:ieu-a-980	0.0256551239013672	1.60705839131463e-08	TRUE	2.01409400191132e-149
buqBTK	ieu-a-982	VCAN	Lumbar spine bone mineral density || id:ieu-a-982	0.0256551239013672	6.75706606539002e-06	TRUE	1.05136022443618e-136
buqBTK	ukb-a-265	VCAN	Whole body fat mass || id:ukb-a-265	0.0256551239013672	7.68274218132847e-07	TRUE	1.55742415868942e-263
buqBTK	ukb-a-266	VCAN	Whole body fat-free mass || id:ukb-a-266	0.0256551239013672	5.83897101501701e-06	TRUE	1.3200043386137e-258
buqBTK	ukb-a-500	VCAN	Heel bone mineral density (BMD) T-score automated || id:ukb-a-500	0.0256551239013672	1.70093511185264e-06	TRUE	9.09054840041776e-239
cJgELP	ebi-a-GCST005348	PGLYRP1	Total body bone mineral density || id:ebi-a-GCST005348	0.0256551239013672	6.70548988595684e-06	TRUE	8.57708884056422e-154
cJgELP	ebi-a-GCST005349	PGLYRP1	Total body bone mineral density (age over 60) || id:ebi-a-GCST005349	0.0256551239013672	3.69738351121332e-05	TRUE	1.35976222635821e-85
cJgELP	ieu-a-980	PGLYRP1	Femoral neck bone mineral density || id:ieu-a-980	0.0256551239013672	2.44147992576579e-05	TRUE	9.22291677242433e-141
cJgELP	ieu-a-982	PGLYRP1	Lumbar spine bone mineral density || id:ieu-a-982	0.0256551239013672	6.52223229627691e-05	TRUE	1.39312024716145e-127
cJgELP	ukb-a-265	PGLYRP1	Whole body fat mass || id:ukb-a-265	0.0256551239013672	8.7771261881151e-06	TRUE	8.6160666103632e-257
cJgELP	ukb-a-266	PGLYRP1	Whole body fat-free mass || id:ukb-a-266	0.0256551239013672	1.16682688209869e-06	TRUE	6.25179095610163e-263
cJgELP	ukb-a-500	PGLYRP1	Heel bone mineral density (BMD) T-score automated || id:ukb-a-500	0.0256551239013672	1.86865382283427e-05	TRUE	6.15842725510143e-230
DdDXUk	ebi-a-GCST005348	PLAUR	Total body bone mineral density || id:ebi-a-GCST005348	0.00862356171832092	1.31736906233004e-05	TRUE	4.92754276333642e-50
DdDXUk	ebi-a-GCST005349	PLAUR	Total body bone mineral density (age over 60) || id:ebi-a-GCST005349	0.00862356171832092	3.20711169436699e-05	TRUE	2.74342314450249e-28
DdDXUk	ukb-a-265	PLAUR	Whole body fat mass || id:ukb-a-265	0.00862356171832092	1.4481866895542e-05	TRUE	8.08702098168724e-83
DdDXUk	ukb-a-266	PLAUR	Whole body fat-free mass || id:ukb-a-266	0.00862356171832092	4.10270966021793e-09	TRUE	9.28349662041862e-90
DdDXUk	ukb-a-500	PLAUR	Heel bone mineral density (BMD) T-score automated || id:ukb-a-500	0.00862356171832092	1.75787671110712e-06	TRUE	1.09125754369096e-79
i1Ehud	ebi-a-GCST005348	SOST	Total body bone mineral density || id:ebi-a-GCST005348	0.00158121206601852	0.00142271280821537	TRUE	0.733525027634472
i1Ehud	ebi-a-GCST005349	SOST	Total body bone mineral density (age over 60) || id:ebi-a-GCST005349	0.00158121206601852	0.00226306947893083	FALSE	0.323940998294807
i1Ehud	ieu-a-980	SOST	Femoral neck bone mineral density || id:ieu-a-980	0.00158121206601852	0.000659998368366238	TRUE	0.0230769622778555
i1Ehud	ieu-a-982	SOST	Lumbar spine bone mineral density || id:ieu-a-982	0.00158121206601852	0.000567794687439857	TRUE	0.0125109996624064
i1Ehud	ukb-a-265	SOST	Whole body fat mass || id:ukb-a-265	0.00158121206601852	2.59660751272465e-05	TRUE	7.05025506862561e-14
i1Ehud	ukb-a-266	SOST	Whole body fat-free mass || id:ukb-a-266	0.00158121206601852	2.04452341806567e-05	TRUE	2.70544960078564e-14
i1Ehud	ukb-a-500	SOST	Heel bone mineral density (BMD) T-score automated || id:ukb-a-500	0.00158121206601852	0.000813792304321348	TRUE	0.0205334955853821
IPEVA4	ebi-a-GCST005348	IGFBP1	Total body bone mineral density || id:ebi-a-GCST005348	0.0013113125154416	2.95869046433867e-05	TRUE	4.41275274264536e-07
IPEVA4	ebi-a-GCST005349	IGFBP1	Total body bone mineral density (age over 60) || id:ebi-a-GCST005349	0.0013113125154416	1.38478710292846e-05	TRUE	4.73414718923065e-05
IPEVA4	ieu-a-980	IGFBP1	Femoral neck bone mineral density || id:ieu-a-980	0.0013113125154416	1.17361531167004e-05	TRUE	1.73688578092452e-07
IPEVA4	ieu-a-982	IGFBP1	Lumbar spine bone mineral density || id:ieu-a-982	0.0013113125154416	1.78916883336201e-05	TRUE	7.35284544409721e-07
IPEVA4	ukb-a-265	IGFBP1	Whole body fat mass || id:ukb-a-265	0.0013113125154416	2.83607780986678e-06	TRUE	2.98360782498824e-13
IPEVA4	ukb-a-266	IGFBP1	Whole body fat-free mass || id:ukb-a-266	0.0013113125154416	5.44896481452721e-06	TRUE	8.1514244878592e-13
IPEVA4	ukb-a-500	IGFBP1	Heel bone mineral density (BMD) T-score automated || id:ukb-a-500	0.0013113125154416	8.90095062407878e-06	TRUE	1.93918389207272e-11
iV76SV	ebi-a-GCST005348	GDF15	Total body bone mineral density || id:ebi-a-GCST005348	0.0256551239013672	9.20352939911392e-06	TRUE	6.03023616567982e-153
iV76SV	ebi-a-GCST005349	GDF15	Total body bone mineral density (age over 60) || id:ebi-a-GCST005349	0.0256551239013672	2.16992102038036e-05	TRUE	3.9375334551714e-87
iV76SV	ieu-a-980	GDF15	Femoral neck bone mineral density || id:ieu-a-980	0.0256551239013672	6.54981339522844e-06	TRUE	5.15998305257536e-145
iV76SV	ieu-a-982	GDF15	Lumbar spine bone mineral density || id:ieu-a-982	0.0256551239013672	2.86820357662955e-06	TRUE	3.0353184173692e-138
iV76SV	ukb-a-265	GDF15	Whole body fat mass || id:ukb-a-265	0.0256551239013672	1.03161823493761e-08	TRUE	4.62559656391133e-266
iV76SV	ukb-a-266	GDF15	Whole body fat-free mass || id:ukb-a-266	0.0256551239013672	6.01133356419342e-06	TRUE	1.71662224383061e-258
iV76SV	ukb-a-500	GDF15	Heel bone mineral density (BMD) T-score automated || id:ukb-a-500	0.0256551239013672	1.90754501352754e-05	TRUE	8.30104325138126e-230
KFTXiL	ebi-a-GCST005348	CCL15	Total body bone mineral density || id:ebi-a-GCST005348	0.0269205932617188	2.88845909496453e-05	TRUE	2.61007643377855e-152
KFTXiL	ebi-a-GCST005349	CCL15	Total body bone mineral density (age over 60) || id:ebi-a-GCST005349	0.0269205932617188	5.48301397068444e-06	TRUE	8.309288555253e-93
KFTXiL	ieu-a-980	CCL15	Femoral neck bone mineral density || id:ieu-a-980	0.0269205932617188	2.91268497025362e-05	TRUE	9.97708174920412e-144
KFTXiL	ieu-a-982	CCL15	Lumbar spine bone mineral density || id:ieu-a-982	0.0269205932617188	4.90177772822947e-07	TRUE	1.06546063421485e-143
KFTXiL	ukb-a-265	CCL15	Whole body fat mass || id:ukb-a-265	0.0269205932617188	1.66881549759482e-06	TRUE	4.23925684623075e-264
KFTXiL	ukb-a-266	CCL15	Whole body fat-free mass || id:ukb-a-266	0.0269205932617188	7.88540320044101e-09	TRUE	5.24075221266147e-268
KFTXiL	ukb-a-500	CCL15	Heel bone mineral density (BMD) T-score automated || id:ukb-a-500	0.0269205932617188	1.02388331328937e-07	TRUE	2.84116707628307e-244
kyEueq	ebi-a-GCST005348	TIMP4	Total body bone mineral density || id:ebi-a-GCST005348	0.0256551239013672	2.56446458497357e-05	TRUE	4.18178705184493e-149
kyEueq	ebi-a-GCST005349	TIMP4	Total body bone mineral density (age over 60) || id:ebi-a-GCST005349	0.0256551239013672	7.84532177935412e-07	TRUE	2.80534808360667e-91
kyEueq	ieu-a-980	TIMP4	Femoral neck bone mineral density || id:ieu-a-980	0.0256551239013672	3.64902338558128e-05	TRUE	8.05992718885537e-139
kyEueq	ieu-a-982	TIMP4	Lumbar spine bone mineral density || id:ieu-a-982	0.0256551239013672	0.000201769585869987	TRUE	9.44439698550554e-118
kyEueq	ukb-a-265	TIMP4	Whole body fat mass || id:ukb-a-265	0.0256551239013672	1.77449247601883e-05	TRUE	8.57202126262764e-253
kyEueq	ukb-a-266	TIMP4	Whole body fat-free mass || id:ukb-a-266	0.0256551239013672	1.09733880812196e-06	TRUE	4.8961572652565e-263
kyEueq	ukb-a-500	TIMP4	Heel bone mineral density (BMD) T-score automated || id:ukb-a-500	0.0256551239013672	1.1373513751589e-06	TRUE	1.80298020760593e-239
mZb5nC	ebi-a-GCST005348	CCDC80	Total body bone mineral density || id:ebi-a-GCST005348	0.00229506820487403	2.62138145219716e-05	TRUE	1.10887249465846e-12
mZb5nC	ebi-a-GCST005349	CCDC80	Total body bone mineral density (age over 60) || id:ebi-a-GCST005349	0.00229506820487403	0.000409491923508615	TRUE	0.000476521980894898
mZb5nC	ieu-a-980	CCDC80	Femoral neck bone mineral density || id:ieu-a-980	0.00229506820487403	9.90728533610681e-05	TRUE	8.98240669488085e-10
mZb5nC	ieu-a-982	CCDC80	Lumbar spine bone mineral density || id:ieu-a-982	0.00229506820487403	6.32188538100263e-05	TRUE	3.8279139421403e-10
mZb5nC	ukb-a-265	CCDC80	Whole body fat mass || id:ukb-a-265	0.00229506820487403	2.97190486371304e-05	TRUE	4.69223292750957e-20
mZb5nC	ukb-a-266	CCDC80	Whole body fat-free mass || id:ukb-a-266	0.00229506820487403	6.63946453922838e-07	TRUE	2.62418356875919e-24
mZb5nC	ukb-a-500	CCDC80	Heel bone mineral density (BMD) T-score automated || id:ukb-a-500	0.00229506820487403	3.99095057432245e-05	TRUE	1.02938469360377e-17
NCfuWX	ebi-a-GCST005348	CLEC5A	Total body bone mineral density || id:ebi-a-GCST005348	0.0256551239013672	9.07546721404475e-06	TRUE	5.49547019527217e-153
NCfuWX	ebi-a-GCST005349	CLEC5A	Total body bone mineral density (age over 60) || id:ebi-a-GCST005349	0.0256551239013672	1.06982716991028e-06	TRUE	4.10379889436262e-91
NCfuWX	ieu-a-980	CLEC5A	Femoral neck bone mineral density || id:ieu-a-980	0.0256551239013672	9.78937093376214e-07	TRUE	7.50135054393774e-148
NCfuWX	ieu-a-982	CLEC5A	Lumbar spine bone mineral density || id:ieu-a-982	0.0256551239013672	4.9743754113111e-05	TRUE	2.91062991637636e-129
NCfuWX	ukb-a-265	CLEC5A	Whole body fat mass || id:ukb-a-265	0.0256551239013672	5.03258822158387e-06	TRUE	4.17181088125811e-259
NCfuWX	ukb-a-266	CLEC5A	Whole body fat-free mass || id:ukb-a-266	0.0256551239013672	1.46758450831524e-05	TRUE	4.56349982927259e-254
NCfuWX	ukb-a-500	CLEC5A	Heel bone mineral density (BMD) T-score automated || id:ukb-a-500	0.0256551239013672	7.66949416614511e-07	TRUE	4.91598301814284e-240
qXiZ3S	ebi-a-GCST005348	IGFBP2	Total body bone mineral density || id:ebi-a-GCST005348	0.00170703213687589	1.85872902578581e-05	TRUE	7.59081643983034e-10
qXiZ3S	ebi-a-GCST005349	IGFBP2	Total body bone mineral density (age over 60) || id:ebi-a-GCST005349	0.00170703213687589	0.000111003120492409	TRUE	0.000102597290406176
qXiZ3S	ieu-a-980	IGFBP2	Femoral neck bone mineral density || id:ieu-a-980	0.00170703213687589	2.07505657491665e-06	TRUE	1.23906897109421e-10
qXiZ3S	ieu-a-982	IGFBP2	Lumbar spine bone mineral density || id:ieu-a-982	0.00170703213687589	1.79154886247425e-05	TRUE	6.27758369807061e-09
qXiZ3S	ukb-a-265	IGFBP2	Whole body fat mass || id:ukb-a-265	0.00170703213687589	1.17806676284286e-09	TRUE	4.88776844267836e-19
qXiZ3S	ukb-a-266	IGFBP2	Whole body fat-free mass || id:ukb-a-266	0.00170703213687589	2.62287579309148e-05	TRUE	5.37849731886928e-15
qXiZ3S	ukb-a-500	IGFBP2	Heel bone mineral density (BMD) T-score automated || id:ukb-a-500	0.00170703213687589	6.0539396154031e-07	TRUE	6.7424924365911e-17
RaGgGq	ebi-a-GCST005348	METRNL	Total body bone mineral density || id:ebi-a-GCST005348	0.00986248404806623	2.83622412980303e-06	TRUE	2.93712040835155e-25
RaGgGq	ebi-a-GCST005349	METRNL	Total body bone mineral density (age over 60) || id:ebi-a-GCST005349	0.00986248404806623	4.3641581273766e-05	TRUE	5.13116845131874e-18
ROnx14	ebi-a-GCST005348	ANGPTL1	Total body bone mineral density || id:ebi-a-GCST005348	0.0256551239013672	1.88711853490902e-06	TRUE	4.01083100695669e-156
ROnx14	ebi-a-GCST005349	ANGPTL1	Total body bone mineral density (age over 60) || id:ebi-a-GCST005349	0.0256551239013672	3.58806957703911e-06	TRUE	3.68330977518311e-90
ROnx14	ieu-a-980	ANGPTL1	Femoral neck bone mineral density || id:ieu-a-980	0.0256551239013672	7.98103327557876e-08	TRUE	3.87553918358923e-149
ROnx14	ieu-a-982	ANGPTL1	Lumbar spine bone mineral density || id:ieu-a-982	0.0256551239013672	1.38040863562984e-07	TRUE	1.65843170593504e-140
ROnx14	ukb-a-265	ANGPTL1	Whole body fat mass || id:ukb-a-265	0.0256551239013672	3.72483843593207e-08	TRUE	9.20384250886256e-266
ROnx14	ukb-a-266	ANGPTL1	Whole body fat-free mass || id:ukb-a-266	0.0256551239013672	3.78576133765979e-07	TRUE	1.9180843740173e-264
ROnx14	ukb-a-500	ANGPTL1	Heel bone mineral density (BMD) T-score automated || id:ukb-a-500	0.0256551239013672	3.25010973067281e-06	TRUE	2.68416430669334e-237
SroCBQ	ebi-a-GCST005348	CHI3L1	Total body bone mineral density || id:ebi-a-GCST005348	0.0256551239013672	2.44777402941811e-05	TRUE	2.52459457669679e-149
SroCBQ	ebi-a-GCST005349	CHI3L1	Total body bone mineral density (age over 60) || id:ebi-a-GCST005349	0.0256551239013672	1.16642860327676e-06	TRUE	4.61267207270781e-91
SroCBQ	ieu-a-980	CHI3L1	Femoral neck bone mineral density || id:ieu-a-980	0.0256551239013672	1.06507739454485e-05	TRUE	9.47621501881532e-144
SroCBQ	ieu-a-982	CHI3L1	Lumbar spine bone mineral density || id:ieu-a-982	0.0256551239013672	3.35132379144947e-06	TRUE	5.19691868035859e-138
SroCBQ	ukb-a-265	CHI3L1	Whole body fat mass || id:ukb-a-265	0.0256551239013672	9.41490646158756e-07	TRUE	3.14381296573471e-263
SroCBQ	ukb-a-266	CHI3L1	Whole body fat-free mass || id:ukb-a-266	0.0256551239013672	6.76599808646756e-07	TRUE	9.07837298964816e-264
SroCBQ	ukb-a-500	CHI3L1	Heel bone mineral density (BMD) T-score automated || id:ukb-a-500	0.0256551239013672	2.03329028709839e-05	TRUE	2.13461677599955e-229
thQWgw	ebi-a-GCST005348	LEP	Total body bone mineral density || id:ebi-a-GCST005348	0.000895733858364068	5.70815880843593e-08	TRUE	8.00496755198637e-07
thQWgw	ebi-a-GCST005349	LEP	Total body bone mineral density (age over 60) || id:ebi-a-GCST005349	0.000895733858364068	4.67604174514732e-05	TRUE	0.00358122871780709
thQWgw	ieu-a-980	LEP	Femoral neck bone mineral density || id:ieu-a-980	0.000895733858364068	5.807928133386e-06	TRUE	9.02330186501942e-06
thQWgw	ieu-a-982	LEP	Lumbar spine bone mineral density || id:ieu-a-982	0.000895733858364068	5.25530949162342e-07	TRUE	4.80041169156267e-06
thQWgw	ukb-a-265	LEP	Whole body fat mass || id:ukb-a-265	0.000895733858364068	3.10659253268523e-07	TRUE	2.28212564787814e-10
thQWgw	ukb-a-266	LEP	Whole body fat-free mass || id:ukb-a-266	0.000895733858364068	3.11135611776541e-09	TRUE	1.11831286784876e-10
thQWgw	ukb-a-500	LEP	Heel bone mineral density (BMD) T-score automated || id:ukb-a-500	0.000895733858364068	1.36809067416026e-06	TRUE	3.15713257372683e-09
VqlUJW	ebi-a-GCST005348	CTSH	Total body bone mineral density || id:ebi-a-GCST005348	0.0256551239013672	4.02279764736618e-05	TRUE	1.0346010797176e-146
VqlUJW	ebi-a-GCST005349	CTSH	Total body bone mineral density (age over 60) || id:ebi-a-GCST005349	0.0256551239013672	9.98198911111167e-08	TRUE	6.50241180245793e-92
VqlUJW	ieu-a-980	CTSH	Femoral neck bone mineral density || id:ieu-a-980	0.0256551239013672	6.63248625187555e-06	TRUE	5.51578250781541e-145
VqlUJW	ieu-a-982	CTSH	Lumbar spine bone mineral density || id:ieu-a-982	0.0256551239013672	9.94877057382206e-06	TRUE	9.12516542794403e-136
VruujW	ebi-a-GCST005348	NTproBNP	Total body bone mineral density || id:ebi-a-GCST005348	0.0256551239013672	9.32483922007157e-07	TRUE	6.56404417457702e-157
VruujW	ebi-a-GCST005349	NTproBNP	Total body bone mineral density (age over 60) || id:ebi-a-GCST005349	0.0256551239013672	1.31036481006018e-08	TRUE	3.87296116675096e-92
VruujW	ieu-a-980	NTproBNP	Femoral neck bone mineral density || id:ieu-a-980	0.0256551239013672	6.9476347976851e-05	TRUE	8.20008238110081e-135
VruujW	ieu-a-982	NTproBNP	Lumbar spine bone mineral density || id:ieu-a-982	0.0256551239013672	1.81534159168819e-06	TRUE	7.78873600947709e-139
VruujW	ukb-a-265	NTproBNP	Whole body fat mass || id:ukb-a-265	0.0256551239013672	1.95481086746851e-05	TRUE	3.96315885050624e-252
VruujW	ukb-a-266	NTproBNP	Whole body fat-free mass || id:ukb-a-266	0.0256551239013672	1.65431578074751e-06	TRUE	2.91799606437791e-262
VruujW	ukb-a-500	NTproBNP	Heel bone mineral density (BMD) T-score automated || id:ukb-a-500	0.0256551239013672	3.76126667594392e-08	TRUE	4.66013717456956e-242
vzfqX3	ebi-a-GCST005348	PTX3	Total body bone mineral density || id:ebi-a-GCST005348	0.00178999074284888	1.36946884360222e-06	TRUE	1.20638572716897e-11
vzfqX3	ebi-a-GCST005349	PTX3	Total body bone mineral density (age over 60) || id:ebi-a-GCST005349	0.00178999074284888	0.000124039267198699	TRUE	9.09552722596324e-05
vzfqX3	ieu-a-980	PTX3	Femoral neck bone mineral density || id:ieu-a-980	0.00178999074284888	3.81378999364118e-06	TRUE	1.06495608490977e-10
vzfqX3	ieu-a-982	PTX3	Lumbar spine bone mineral density || id:ieu-a-982	0.00178999074284888	5.26596440898034e-08	TRUE	6.18095304413444e-11
vzfqX3	ukb-a-265	PTX3	Whole body fat mass || id:ukb-a-265	0.00178999074284888	1.75344833987279e-06	TRUE	2.8040738744825e-18
vzfqX3	ukb-a-266	PTX3	Whole body fat-free mass || id:ukb-a-266	0.00178999074284888	1.48110922336638e-07	TRUE	4.67165191393755e-19
vzfqX3	ukb-a-500	PTX3	Heel bone mineral density (BMD) T-score automated || id:ukb-a-500	0.00178999074284888	6.33691826820021e-05	TRUE	2.92817117943647e-12
yx2Qia	ebi-a-GCST005348	NECTIN2	Total body bone mineral density || id:ebi-a-GCST005348	0.0129098983764648	2.82467426524205e-06	TRUE	6.70065206469012e-78
yx2Qia	ebi-a-GCST005349	NECTIN2	Total body bone mineral density (age over 60) || id:ebi-a-GCST005349	0.0129098983764648	9.00306763882123e-08	TRUE	1.03319703792006e-46
yx2Qia	ieu-a-980	NECTIN2	Femoral neck bone mineral density || id:ieu-a-980	0.0129098983764648	4.57376889953866e-06	TRUE	6.81268816298795e-73
yx2Qia	ieu-a-982	NECTIN2	Lumbar spine bone mineral density || id:ieu-a-982	0.0129098983764648	5.62520732081348e-05	TRUE	1.53228395648467e-62
yx2Qia	ukb-a-265	NECTIN2	Whole body fat mass || id:ukb-a-265	0.0129098983764648	1.46557318685435e-05	TRUE	3.13859141340977e-125
yx2Qia	ukb-a-266	NECTIN2	Whole body fat-free mass || id:ukb-a-266	0.0129098983764648	7.88243691056917e-06	TRUE	1.50200838329684e-127
yx2Qia	ukb-a-500	NECTIN2	Heel bone mineral density (BMD) T-score automated || id:ukb-a-500	0.0129098983764648	1.18167592362273e-06	TRUE	8.55825315599625e-120

## Sheet: Steiger Grip Strength
Supplementary Table S2, Sheet 9. Mendelian randomisation Steiger analyses for grip strength
exposure	outcome	snp_r2.exposure	snp_r2.outcome	correct_causal_direction	steiger_pval
MCFD2	Hand grip strength (left) || id:ukb-b-7478	0.00827899512368722	9.14886426534804e-06	TRUE	4.31008626942989e-84
NPPB	Hand grip strength (left) || id:ukb-b-7478	0.0155941734313965	1.2933851357333e-06	TRUE	2.88020260123921e-165
IL6R	Hand grip strength (left) || id:ukb-b-7478	0.0256551239013672	2.78713535071256e-07	TRUE	1.50721274472728e-275
EGFR	Hand grip strength (left) || id:ukb-b-7478	0.0134958202362061	2.87034926291836e-06	TRUE	1.49484626674204e-141
SPP1	Hand grip strength (left) || id:ukb-b-7478	0.00369666556877644	3.36448986782396e-05	TRUE	7.10990158163421e-33
VCAN	Hand grip strength (left) || id:ukb-b-7478	0.0256551239013672	3.06791684700268e-09	TRUE	3.72686477279134e-277
PGLYRP1	Hand grip strength (left) || id:ukb-b-7478	0.0256551239013672	8.55467864537335e-07	TRUE	3.34526734229654e-274
PLAUR	Hand grip strength (left) || id:ukb-b-7478	0.00862356171832092	2.58363125778099e-07	TRUE	1.65597055127106e-92
SOST	Hand grip strength (left) || id:ukb-b-7478	0.00158121206601852	3.29144108432307e-05	TRUE	6.42024481814078e-14
IGFBP1	Hand grip strength (left) || id:ukb-b-7478	0.0013113125154416	2.18794075689767e-08	TRUE	7.91209662732908e-15
GDF15	Hand grip strength (left) || id:ukb-b-7478	0.0256551239013672	1.69228460562448e-07	TRUE	6.05710344427942e-276
CCL15	Hand grip strength (left) || id:ukb-b-7478	0.0269205932617188	3.45069472506964e-07	TRUE	7.87820760805684e-277
TIMP4	Hand grip strength (left) || id:ukb-b-7478	0.0256551239013672	1.2933851357333e-06	TRUE	1.7507197227077e-273
CCDC80	Hand grip strength (left) || id:ukb-b-7478	0.00229506820487403	2.77159352157518e-08	TRUE	6.76698296068886e-26
CLEC5A	Hand grip strength (left) || id:ukb-b-7478	0.0256551239013672	2.38873935489105e-07	TRUE	1.10944591356328e-275
IGFBP2	Hand grip strength (left) || id:ukb-b-7478	0.00170703213687589	1.2933851357333e-06	TRUE	8.39098230034086e-19
ANGPTL1	Hand grip strength (left) || id:ukb-b-7478	0.0256551239013672	4.72415507617244e-06	TRUE	5.4587285229597e-270
CHI3L1	Hand grip strength (left) || id:ukb-b-7478	0.0256551239013672	7.85768446208252e-06	TRUE	7.06345040889574e-268
LEP	Hand grip strength (left) || id:ukb-b-7478	0.000895733858364068	1.03362466997488e-06	TRUE	1.89105071818628e-10
NTproBNP	Hand grip strength (left) || id:ukb-b-7478	0.0256551239013672	1.2933851357333e-06	TRUE	1.7507197227077e-273
PTX3	Hand grip strength (left) || id:ukb-b-7478	0.00178999074284888	2.4285474048169e-06	TRUE	9.42661682381622e-19
NECTIN2	Hand grip strength (left) || id:ukb-b-7478	0.0129098983764648	1.1840902429426e-06	TRUE	8.57125435541313e-137

## Sheet: Steiger Falls
Supplementary Table S2, Sheet 10. Mendelian randomisation Steiger analyses for falls
Protein	r2_exp	r2_out	r2_exp_adj	r2_out_adj	correct_causal_direction	steiger_test
EGFR	0.0134958202362061	8.62795081144977e-07	0.0134958202362061	8.62795081144977e-07	TRUE	3.45717453296648e-140
GDF15	0.0256551239013672	1.14348921445707e-07	0.0256551239013672	1.14348921445707e-07	TRUE	6.14274227610854e-270
METRNL	0.00986248404806623	2.13415938039271e-07	0.00986248404806623	2.13415938039271e-07	TRUE	8.37704979197674e-31
TIMP4	0.0256551239013672	4.85755228826376e-06	0.0256551239013672	4.85755228826376e-06	TRUE	8.92513122251508e-264
CLEC5A	0.0256551239013672	1.37736788059217e-06	0.0256551239013672	1.37736788059217e-06	TRUE	3.60137460230547e-267
NPPB	0.0155941734313965	1.96962255308074e-06	0.0155941734313965	1.96962255308074e-06	TRUE	7.35942319417921e-161
NTproBNP	0.0256551239013672	1.96936389789502e-06	0.0256551239013672	1.96936389789502e-06	TRUE	2.0658670198161e-266
LEP	0.000895733858364068	9.3494946146399e-07	0.000895733858364068	9.3494946146399e-07	TRUE	2.83301402869663e-10
PGLYRP1	0.0256551239013672	5.05285050185366e-06	0.0256551239013672	5.05285050185366e-06	TRUE	1.24348128694465e-263
PLAUR	0.00862356171832092	2.87475203231446e-07	0.00862356171832092	2.87475203231446e-07	TRUE	2.188133219991e-90
IGFBP1	0.0013113125154416	4.91644525711182e-06	0.0013113125154416	4.91644525711182e-06	TRUE	4.3893204227075e-13
VCAN	0.0256551239013672	6.81244755358803e-08	0.0256551239013672	6.81244755358803e-08	TRUE	3.40426748110938e-270
IL6R	0.0256551239013672	2.38651880442821e-08	0.0256551239013672	2.38651880442821e-08	TRUE	1.50619830335197e-270
NECTIN2	0.0129098983764648	2.63877318535561e-07	0.0129098983764648	2.63877318535561e-07	TRUE	4.64886236580388e-135
ANGPTL1	0.0256551239013672	8.04141175482757e-07	0.0256551239013672	8.04141175482757e-07	TRUE	4.37217604837622e-268
IGFBP2	0.00170703213687589	6.72736752658161e-07	0.00170703213687589	6.72736752658161e-07	TRUE	1.12339071499133e-18
CHI3L1	0.0256551239013672	1.01941711290303e-06	0.0256551239013672	1.01941711290303e-06	TRUE	1.03367462750795e-267
PTX3	0.00178999074284888	1.49239202383559e-06	0.00178999074284888	1.49239202383559e-06	TRUE	1.19158146346291e-18
SPP1	0.00369666556877644	2.15882815666996e-05	0.00369666556877644	2.15882815666996e-05	TRUE	1.78178786867268e-33
CTSH	0.0256551239013672	1.2059515997137e-06	0.0256551239013672	1.2059515997137e-06	TRUE	2.02793847251215e-267
MCFD2	0.00827899512368722	1.43719572582771e-06	0.00827899512368722	1.43719572582771e-06	TRUE	1.41711205390925e-85
CCDC80	0.00229506820487403	4.86526975091295e-06	0.00229506820487403	4.86526975091295e-06	TRUE	2.32147114532747e-23
SOST	0.00158121206601852	6.50380756198883e-05	0.00158121206601852	6.50380756198883e-05	TRUE	4.97271288037502e-12
CCL15	0.0269205932617188	2.8015524137203e-06	0.0269205932617188	2.8015524137203e-06	TRUE	2.69030404768855e-267
