# Supplementary material for: Cardio-metabolic-related plasma proteins reveal biological links between cardiovascular diseases and fragility fractures: a cohort and Mendelian randomisation investigation
Source: eBioMedicine. 2025 Feb 6;113:105580. doi: 10.1016/j.ebiom.2025.105580 (PMC11848109; doi:10.1016/j.ebiom.2025.105580)
Supplement: Supplementary Table S3 [file mmc3.xlsx]

## Sheet: Supplementary Table S3
Supplementary Table S3. Proteins that passed the False Discovery Rate (FDR) correction significance level in both age-adjusted and multivariable models for hip or any fracture in the discovery cohort (n=53).
Protein name (UniProt ID)
CLEC5A (Q9NY25)
GDF-15 (Q99988)
IGFBP-7 (Q16270)
IGFBPL1 (Q8WX77)
IGFBP-2 (P18065)
CLSTN2 (Q9H4D0)
ANGPTL1 (O95841)
VCAN (P13611)
OPG (O00300)
NT-proBNP (NA)
LEP (P41159)
PTX3 (P26022)
MCFD2 (Q8NI22)
IGFBP-1 (P08833)
METRNL (Q641Q3)
LTBR (P36941)
SPON1 (Q9HCB6)
BNP (P16860)
NECTIN2 (Q92692)
IL6 (P05231)
ANGPT2 (O15123)
CDHR5 (Q9HBB8)
KIM1 (Q96D42)
ROR1 (Q01973)
U-PAR (Q03405)
HDGF (P51858)
CHI3L1 (P36222)
OPN (P10451)
SERPINB (P35237)
DPP7 (Q9UHL4)
TIMP4 (Q99727)
CEACAM8 (P31997)
CCL15 (Q16663)
SELP (P16109)
MMP12 (P39900)
CTSZ (Q9UBR2)
SEMA3F (Q13275)
IL2-RA (P01589)
IL-1RT1 (P14778)
REG4 (Q9BYZ8)
PGLYRP1 (O75594)
EGFR (P00533)
IDUA (P35475)
CD93 (Q9NPY3)
CD164 (Q04900)
CTSH (P09668)
CCDC80 (Q76M96)
CD79B (P40259)
Notch 3 (Q9UM47)
SOST (Q9BQB4)
TFF2 (Q03403)
GAL (P22466)
ACE2 (Q9BYF1)
