# Supplementary material for: Cardio-metabolic-related plasma proteins reveal biological links between cardiovascular diseases and fragility fractures: a cohort and Mendelian randomisation investigation
Source: eBioMedicine. 2025 Feb 6;113:105580. doi: 10.1016/j.ebiom.2025.105580 (PMC11848109; doi:10.1016/j.ebiom.2025.105580)
Supplement: Supplementary Table S4 [file mmc4.xlsx]

## Sheet: Supplementary Table S4
Supplementary Table S4. Associations 274 proteins with hip fracture and any fracture, overall and stratified by sex, in the discovery cohort and replication cohort. Data are age- and sex-adjusted Hazard Ratios (HRs) and 95% Confidence Intervals (95% CI) from Cox regression models.
	Hip fracture								Any fracture
	Discovery cohort		Replication cohort						Discovery cohort		Replication cohort
	Female		Total		Male		Female		Female		Total		Male		Female
Protein	HR (95% CI)	P-value	HR (95% CI)	P-value	HR (95% CI)	P-value	HR (95% CI)	P-value	HR (95% CI)	P-value	HR (95% CI)	P-value	HR (95% CI)	P-value	HR (95% CI)	P-value
CLEC5A	2.48 (1.77, 3.47)	1.3e-07	2.02 (1.40, 2.91)	1.7e-04	2.13 (1.38, 3.29)	6.9e-04	1.74 (0.90, 3.39)	0.102	1.45 (1.22, 1.72)	2.0e-05	1.58 (1.30, 1.91)	4.0e-06	1.53 (1.20, 1.93)	4.5e-04	1.67 (1.20, 2.34)	0.003
GDF-15	1.76 (1.41, 2.20)	4.5e-07	1.38 (1.08, 1.77)	0.010	1.28 (0.94, 1.75)	0.113	1.61 (1.06, 2.45)	0.024	1.21 (1.08, 1.36)	0.001	1.09 (0.95, 1.23)	0.212	1.06 (0.90, 1.25)	0.460	1.13 (0.91, 1.39)	0.278
IGFBP-7	1.89 (1.46, 2.46)	1.4e-06	1.02 (0.74, 1.40)	0.921	0.93 (0.61, 1.41)	0.724	1.19 (0.73, 1.96)	0.482	1.20 (1.04, 1.40)	0.016	0.99 (0.83, 1.16)	0.863	1.01 (0.82, 1.25)	0.910	0.95 (0.73, 1.24)	0.724
IGFBPL1	1.97 (1.49, 2.60)	2.0e-06	1.47 (1.05, 2.06)	0.025	1.34 (0.88, 2.04)	0.174	1.73 (0.99, 3.04)	0.056	1.26 (1.08, 1.47)	0.003	1.23 (1.04, 1.47)	0.019	1.29 (1.04, 1.62)	0.024	1.16 (0.86, 1.55)	0.330
IGFBP-2	1.55 (1.29, 1.87)	3.4e-06	1.76 (1.38, 2.26)	6.9e-06	1.75 (1.28, 2.40)	5.0e-04	1.78 (1.19, 2.64)	0.005	1.28 (1.18, 1.40)	2.2e-08	1.35 (1.20, 1.53)	1.1e-06	1.32 (1.13, 1.55)	5.1e-04	1.39 (1.15, 1.69)	6.9e-04
CLSTN2	1.87 (1.40, 2.50)	2.2e-05	1.16 (0.84, 1.59)	0.369	1.05 (0.71, 1.57)	0.794	1.36 (0.81, 2.29)	0.250	1.41 (1.21, 1.63)	5.0e-06	1.15 (0.98, 1.36)	0.091	1.27 (1.03, 1.56)	0.023	0.98 (0.74, 1.31)	0.913
ANGPTL1	2.09 (1.49, 2.95)	2.4e-05	1.98 (1.32, 2.98)	0.001	1.38 (0.83, 2.30)	0.209	3.89 (2.01, 7.52)	5.5e-05	1.36 (1.14, 1.62)	4.8e-04	1.36 (1.10, 1.67)	0.004	1.22 (0.94, 1.59)	0.138	1.64 (1.17, 2.30)	0.004
VCAN	2.04 (1.46, 2.86)	2.9e-05	1.68 (1.20, 2.35)	0.003	1.65 (1.09, 2.50)	0.018	1.71 (0.96, 3.05)	0.067	1.26 (1.07, 1.49)	0.006	1.24 (1.04, 1.48)	0.015	1.24 (1.00, 1.55)	0.052	1.25 (0.94, 1.66)	0.127
OPG	2.10 (1.48, 2.97)	3.2e-05	1.26 (0.86, 1.84)	0.228	1.05 (0.65, 1.69)	0.858	1.74 (0.94, 3.21)	0.077	1.17 (0.98, 1.39)	0.079	1.19 (0.98, 1.45)	0.075	1.22 (0.95, 1.57)	0.112	1.15 (0.84, 1.58)	0.370
NT-proBNP	1.25 (1.12, 1.40)	4.9e-05	1.11 (0.99, 1.25)	0.071	1.08 (0.95, 1.24)	0.248	1.18 (0.95, 1.46)	0.125	1.11 (1.05, 1.17)	2.0e-04	1.09 (1.03, 1.16)	0.005	1.10 (1.02, 1.18)	0.011	1.07 (0.96, 1.20)	0.201
LEP	0.80 (0.71, 0.89)	5.6e-05	0.90 (0.79, 1.02)	0.092	0.95 (0.81, 1.10)	0.480	0.80 (0.63, 1.01)	0.056	0.92 (0.86, 0.97)	0.003	0.92 (0.86, 0.98)	0.009	0.96 (0.89, 1.05)	0.381	0.83 (0.74, 0.93)	0.002
PTX3	1.57 (1.25, 1.96)	7.9e-05	1.48 (1.11, 1.99)	0.008	1.35 (0.92, 1.97)	0.126	1.75 (1.11, 2.74)	0.016	1.15 (1.01, 1.30)	0.034	1.19 (1.02, 1.38)	0.025	1.15 (0.95, 1.41)	0.158	1.25 (0.99, 1.57)	0.061
MCFD2	1.98 (1.40, 2.80)	1.1e-04	1.76 (1.18, 2.61)	0.005	1.79 (1.11, 2.91)	0.018	1.74 (0.86, 3.50)	0.123	1.10 (0.91, 1.33)	0.306	1.25 (1.01, 1.53)	0.036	1.38 (1.07, 1.77)	0.013	1.05 (0.74, 1.50)	0.775
IGFBP-1	1.31 (1.14, 1.51)	1.3e-04	1.36 (1.14, 1.62)	7.2e-04	1.31 (1.05, 1.64)	0.018	1.43 (1.07, 1.90)	0.016	1.12 (1.05, 1.19)	8.1e-04	1.19 (1.09, 1.30)	1.0e-04	1.16 (1.03, 1.29)	0.011	1.24 (1.08, 1.42)	0.003
METRNL	2.07 (1.41, 3.03)	2.1e-04	1.72 (1.17, 2.53)	0.006	1.64 (1.02, 2.62)	0.039	1.93 (0.97, 3.82)	0.060	1.34 (1.10, 1.64)	0.004	1.12 (0.91, 1.37)	0.299	1.13 (0.87, 1.46)	0.358	1.11 (0.78, 1.57)	0.558
LTBR	1.74 (1.29, 2.34)	2.5e-04	1.44 (1.02, 2.02)	0.039	1.30 (0.85, 1.99)	0.224	1.80 (1.00, 3.24)	0.051	1.12 (0.95, 1.32)	0.187	1.16 (0.97, 1.39)	0.113	1.16 (0.92, 1.45)	0.205	1.17 (0.86, 1.59)	0.307
SPON1	2.70 (1.56, 4.68)	4.1e-04	1.43 (0.98, 2.11)	0.067	1.21 (0.74, 1.97)	0.445	2.05 (1.06, 3.97)	0.032	1.44 (1.09, 1.91)	0.011	1.22 (0.99, 1.50)	0.059	1.28 (0.99, 1.65)	0.059	1.14 (0.80, 1.62)	0.479
BNP	1.18 (1.07, 1.29)	5.1e-04	1.07 (0.97, 1.17)	0.160	1.08 (0.97, 1.20)	0.157	1.04 (0.88, 1.24)	0.641	1.09 (1.04, 1.14)	5.0e-04	1.07 (1.02, 1.12)	0.006	1.09 (1.03, 1.15)	0.003	1.03 (0.94, 1.12)	0.546
NECTIN2	1.68 (1.25, 2.26)	5.6e-04	1.72 (1.23, 2.39)	0.001	1.57 (1.05, 2.35)	0.029	2.05 (1.14, 3.67)	0.016	1.19 (1.02, 1.39)	0.024	1.23 (1.03, 1.46)	0.022	1.29 (1.04, 1.60)	0.020	1.12 (0.83, 1.50)	0.464
IL6	1.19 (1.07, 1.31)	8.8e-04	1.21 (1.06, 1.38)	0.004	1.24 (1.04, 1.48)	0.016	1.17 (0.95, 1.44)	0.145	1.06 (1.00, 1.12)	0.048	1.06 (0.99, 1.15)	0.104	1.07 (0.97, 1.18)	0.173	1.05 (0.94, 1.18)	0.374
ANGPT2	1.53 (1.19, 1.97)	0.001	1.34 (1.02, 1.75)	0.033	1.34 (0.97, 1.86)	0.078	1.35 (0.85, 2.15)	0.207	1.13 (0.98, 1.29)	0.083	1.12 (0.96, 1.29)	0.143	1.18 (0.99, 1.42)	0.072	1.01 (0.78, 1.31)	0.910
CDHR5	0.67 (0.52, 0.85)	0.001	0.81 (0.59, 1.11)	0.196	0.84 (0.56, 1.26)	0.408	0.76 (0.45, 1.26)	0.287	0.84 (0.74, 0.95)	0.005	0.74 (0.63, 0.86)	1.5e-04	0.74 (0.60, 0.90)	0.004	0.73 (0.57, 0.95)	0.017
KIM1	1.27 (1.10, 1.48)	0.002	1.22 (1.02, 1.45)	0.031	1.22 (0.98, 1.51)	0.075	1.24 (0.91, 1.70)	0.174	1.07 (0.99, 1.15)	0.072	1.08 (0.98, 1.18)	0.107	1.16 (1.03, 1.30)	0.012	0.96 (0.82, 1.13)	0.647
ROR1	1.64 (1.21, 2.22)	0.002	1.36 (0.96, 1.94)	0.085	1.19 (0.77, 1.83)	0.442	1.81 (0.99, 3.32)	0.054	1.09 (0.93, 1.27)	0.281	1.16 (0.97, 1.39)	0.106	1.08 (0.86, 1.35)	0.522	1.34 (0.99, 1.81)	0.059
U-PAR	1.54 (1.18, 2.01)	0.002	1.64 (1.19, 2.25)	0.002	1.54 (1.03, 2.30)	0.034	1.84 (1.08, 3.14)	0.025	1.21 (1.04, 1.41)	0.013	1.21 (1.02, 1.44)	0.025	1.23 (1.00, 1.53)	0.052	1.19 (0.90, 1.57)	0.224
HDGF	1.30 (1.10, 1.54)	0.002	1.17 (0.94, 1.47)	0.157	1.23 (0.93, 1.64)	0.150	1.11 (0.77, 1.58)	0.578	1.03 (0.94, 1.13)	0.496	0.96 (0.86, 1.08)	0.536	0.90 (0.78, 1.05)	0.185	1.08 (0.91, 1.28)	0.394
CHI3L1	1.23 (1.08, 1.41)	0.003	1.17 (1.00, 1.36)	0.050	1.09 (0.90, 1.31)	0.385	1.34 (1.03, 1.74)	0.027	1.13 (1.05, 1.21)	6.3e-04	1.13 (1.04, 1.22)	0.003	1.09 (0.98, 1.20)	0.101	1.22 (1.07, 1.39)	0.004
OPN	1.37 (1.12, 1.69)	0.003	1.64 (1.30, 2.08)	3.6e-05	1.63 (1.23, 2.17)	6.5e-04	1.63 (1.07, 2.50)	0.024	1.10 (0.99, 1.22)	0.073	1.25 (1.09, 1.42)	9.2e-04	1.23 (1.05, 1.46)	0.013	1.28 (1.03, 1.59)	0.026
SERPINB	1.69 (1.20, 2.38)	0.003	1.15 (0.77, 1.72)	0.484	1.11 (0.68, 1.81)	0.684	1.23 (0.61, 2.45)	0.562	1.01 (0.84, 1.21)	0.936	1.07 (0.87, 1.31)	0.517	1.07 (0.83, 1.38)	0.609	1.06 (0.76, 1.48)	0.741
DPP7	1.46 (1.13, 1.88)	0.003	1.13 (0.79, 1.61)	0.506	0.79 (0.50, 1.24)	0.310	2.09 (1.18, 3.69)	0.011	1.07 (0.94, 1.21)	0.333	1.18 (0.99, 1.41)	0.065	1.06 (0.84, 1.32)	0.640	1.45 (1.08, 1.94)	0.013
TIMP4	1.40 (1.12, 1.75)	0.003	1.62 (1.27, 2.06)	1.1e-04	1.58 (1.14, 2.17)	0.005	1.68 (1.17, 2.43)	0.005	1.08 (0.97, 1.22)	0.172	1.22 (1.06, 1.39)	0.004	1.25 (1.05, 1.49)	0.013	1.18 (0.96, 1.46)	0.115
CEACAM8	1.30 (1.09, 1.55)	0.004	1.26 (1.01, 1.59)	0.045	1.37 (1.03, 1.81)	0.028	1.11 (0.75, 1.64)	0.607	1.08 (0.99, 1.18)	0.077	1.12 (1.00, 1.26)	0.057	1.14 (0.97, 1.32)	0.104	1.12 (0.93, 1.35)	0.223
CCL15	1.34 (1.10, 1.63)	0.004	1.36 (1.08, 1.71)	0.010	1.24 (0.92, 1.66)	0.155	1.63 (1.11, 2.38)	0.012	1.05 (0.94, 1.16)	0.392	1.05 (0.93, 1.19)	0.451	1.02 (0.88, 1.20)	0.765	1.10 (0.90, 1.34)	0.361
SELP	1.44 (1.12, 1.85)	0.004	0.98 (0.75, 1.27)	0.862	0.92 (0.66, 1.26)	0.594	1.15 (0.72, 1.83)	0.564	1.06 (0.94, 1.19)	0.359	0.96 (0.84, 1.11)	0.577	0.92 (0.77, 1.09)	0.330	1.05 (0.83, 1.32)	0.683
MMP12	1.25 (1.07, 1.46)	0.004	1.13 (0.93, 1.36)	0.211	1.05 (0.83, 1.34)	0.665	1.27 (0.94, 1.72)	0.122	1.12 (1.04, 1.21)	0.004	1.06 (0.96, 1.16)	0.275	1.07 (0.94, 1.21)	0.322	1.04 (0.89, 1.22)	0.619
CTSZ	1.53 (1.14, 2.06)	0.004	1.21 (0.89, 1.66)	0.223	0.91 (0.61, 1.37)	0.662	1.92 (1.17, 3.16)	0.010	1.01 (0.87, 1.16)	0.926	0.94 (0.81, 1.11)	0.479	0.86 (0.70, 1.06)	0.153	1.09 (0.85, 1.40)	0.482
SEMA3F	1.81 (1.19, 2.75)	0.005	1.29 (0.83, 2.01)	0.258	1.30 (0.75, 2.25)	0.344	1.22 (0.57, 2.61)	0.600	1.16 (0.94, 1.43)	0.171	1.04 (0.83, 1.30)	0.749	1.05 (0.79, 1.40)	0.726	1.01 (0.70, 1.47)	0.944
IL2-RA	1.41 (1.11, 1.80)	0.005	1.24 (0.95, 1.63)	0.109	1.16 (0.83, 1.61)	0.394	1.49 (0.94, 2.36)	0.092	1.24 (1.09, 1.40)	7.5e-04	1.03 (0.89, 1.19)	0.685	0.99 (0.83, 1.19)	0.906	1.11 (0.87, 1.41)	0.400
IL-1RT1	1.76 (1.18, 2.61)	0.005	1.20 (0.81, 1.78)	0.354	0.89 (0.54, 1.46)	0.633	2.10 (1.11, 3.99)	0.023	1.24 (1.01, 1.50)	0.035	1.01 (0.83, 1.25)	0.890	0.92 (0.71, 1.20)	0.557	1.19 (0.85, 1.67)	0.298
REG4	1.28 (1.07, 1.53)	0.006	1.14 (0.92, 1.40)	0.235	1.16 (0.89, 1.50)	0.267	1.10 (0.77, 1.58)	0.605	1.11 (1.01, 1.22)	0.025	1.12 (1.00, 1.24)	0.046	1.20 (1.05, 1.37)	0.008	0.98 (0.82, 1.18)	0.832
PGLYRP1	1.36 (1.09, 1.70)	0.006	1.48 (1.14, 1.91)	0.003	1.76 (1.28, 2.43)	5.3e-04	1.08 (0.70, 1.69)	0.722	1.07 (0.95, 1.20)	0.247	1.12 (0.98, 1.29)	0.088	1.23 (1.04, 1.46)	0.016	0.97 (0.78, 1.21)	0.789
EGFR	0.50 (0.30, 0.82)	0.007	0.38 (0.22, 0.63)	2.3e-04	0.34 (0.17, 0.66)	0.001	0.46 (0.20, 1.07)	0.070	0.72 (0.56, 0.93)	0.011	0.66 (0.50, 0.86)	0.002	0.60 (0.43, 0.85)	0.004	0.77 (0.50, 1.19)	0.234
IDUA	1.29 (1.07, 1.56)	0.007	1.02 (0.80, 1.31)	0.868	0.88 (0.65, 1.18)	0.392	1.42 (0.91, 2.22)	0.118	1.07 (0.98, 1.17)	0.122	0.97 (0.85, 1.10)	0.640	0.92 (0.78, 1.08)	0.314	1.06 (0.86, 1.31)	0.590
CD93	1.61 (1.14, 2.28)	0.007	1.14 (0.78, 1.68)	0.500	1.01 (0.62, 1.63)	0.971	1.48 (0.77, 2.85)	0.240	1.08 (0.91, 1.28)	0.380	1.06 (0.87, 1.29)	0.590	0.96 (0.75, 1.24)	0.780	1.22 (0.89, 1.69)	0.218
CD164	1.60 (1.14, 2.25)	0.007	0.87 (0.52, 1.46)	0.595	0.72 (0.37, 1.39)	0.327	1.16 (0.51, 2.66)	0.727	0.99 (0.79, 1.25)	0.964	1.05 (0.81, 1.36)	0.732	1.01 (0.72, 1.41)	0.942	1.11 (0.74, 1.68)	0.610
CTSH	1.27 (1.07, 1.52)	0.008	1.30 (1.08, 1.57)	0.005	1.18 (0.93, 1.49)	0.179	1.56 (1.16, 2.09)	0.003	1.09 (1.00, 1.20)	0.050	1.08 (0.98, 1.20)	0.111	1.06 (0.93, 1.20)	0.390	1.14 (0.96, 1.34)	0.124
CCDC80	1.31 (1.07, 1.60)	0.009	1.39 (1.09, 1.76)	0.007	1.29 (0.97, 1.73)	0.081	1.58 (1.05, 2.37)	0.027	1.21 (1.09, 1.34)	4.3e-04	1.10 (0.97, 1.25)	0.129	1.07 (0.91, 1.25)	0.427	1.15 (0.94, 1.42)	0.183
CD79B	1.43 (1.09, 1.86)	0.009	1.23 (0.96, 1.57)	0.104	1.27 (0.94, 1.72)	0.114	1.16 (0.75, 1.80)	0.512	1.23 (1.07, 1.42)	0.003	0.99 (0.86, 1.15)	0.918	1.01 (0.84, 1.20)	0.940	0.97 (0.76, 1.23)	0.783
Notch 3	1.56 (1.12, 2.17)	0.009	0.97 (0.69, 1.37)	0.873	0.85 (0.55, 1.30)	0.453	1.24 (0.71, 2.18)	0.446	1.15 (0.97, 1.35)	0.099	1.09 (0.91, 1.30)	0.348	0.99 (0.79, 1.23)	0.897	1.28 (0.96, 1.70)	0.089
Gal-4	1.37 (1.08, 1.73)	0.009	1.02 (0.79, 1.31)	0.881	0.84 (0.61, 1.15)	0.280	1.49 (0.98, 2.28)	0.061	1.12 (0.99, 1.26)	0.071	1.11 (0.98, 1.25)	0.115	1.07 (0.92, 1.26)	0.368	1.17 (0.95, 1.44)	0.141
TINAGL1	1.89 (1.17, 3.05)	0.010	1.80 (1.09, 2.97)	0.022	1.95 (1.04, 3.64)	0.037	1.51 (0.65, 3.53)	0.341	1.23 (0.97, 1.56)	0.088	1.23 (0.95, 1.59)	0.120	1.27 (0.91, 1.76)	0.157	1.17 (0.77, 1.79)	0.459
ANXA4	1.54 (1.11, 2.14)	0.011	0.82 (0.48, 1.39)	0.454	0.82 (0.42, 1.59)	0.553	0.81 (0.33, 1.98)	0.642	1.11 (0.88, 1.41)	0.382	0.88 (0.69, 1.14)	0.336	0.87 (0.64, 1.19)	0.388	0.94 (0.62, 1.43)	0.764
SCGB3A2	1.17 (1.04, 1.31)	0.011	1.16 (0.99, 1.37)	0.070	1.08 (0.86, 1.35)	0.494	1.26 (1.01, 1.57)	0.042	1.01 (0.95, 1.08)	0.681	1.05 (0.96, 1.15)	0.256	1.06 (0.94, 1.19)	0.376	1.05 (0.92, 1.20)	0.500
NADK	1.24 (1.05, 1.47)	0.011	1.26 (1.00, 1.59)	0.054	1.32 (0.98, 1.76)	0.063	1.19 (0.80, 1.76)	0.395	1.09 (1.01, 1.18)	0.034	1.01 (0.90, 1.14)	0.880	1.01 (0.87, 1.17)	0.922	1.04 (0.86, 1.27)	0.674
LILRA5	1.48 (1.09, 2.01)	0.011	1.51 (1.08, 2.12)	0.016	1.49 (0.99, 2.26)	0.059	1.54 (0.86, 2.76)	0.142	1.15 (0.99, 1.33)	0.071	1.00 (0.85, 1.19)	0.960	1.01 (0.81, 1.26)	0.919	1.01 (0.77, 1.34)	0.925
LDL rec	0.77 (0.62, 0.94)	0.012	0.84 (0.66, 1.05)	0.130	0.79 (0.59, 1.05)	0.104	0.96 (0.65, 1.40)	0.820	0.88 (0.80, 0.97)	0.012	0.85 (0.76, 0.96)	0.006	0.81 (0.70, 0.94)	0.004	0.94 (0.77, 1.13)	0.508
S100P	1.60 (1.10, 2.33)	0.014	1.26 (0.93, 1.71)	0.137	1.49 (1.04, 2.15)	0.031	0.91 (0.54, 1.53)	0.722	1.13 (0.93, 1.37)	0.218	1.10 (0.94, 1.29)	0.219	1.12 (0.91, 1.37)	0.290	1.09 (0.85, 1.39)	0.491
PSP-D	1.25 (1.05, 1.48)	0.014	0.87 (0.73, 1.04)	0.136	0.82 (0.65, 1.02)	0.073	0.98 (0.72, 1.32)	0.870	1.07 (0.98, 1.17)	0.125	0.91 (0.83, 0.99)	0.032	0.84 (0.75, 0.94)	0.003	1.02 (0.88, 1.18)	0.795
IL-18BP	1.43 (1.08, 1.91)	0.014	1.18 (0.84, 1.65)	0.337	1.09 (0.71, 1.67)	0.699	1.37 (0.78, 2.40)	0.269	1.17 (1.01, 1.35)	0.037	0.99 (0.83, 1.18)	0.881	0.92 (0.74, 1.16)	0.492	1.10 (0.82, 1.46)	0.531
FAM3C	1.41 (1.07, 1.86)	0.014	1.24 (0.92, 1.65)	0.154	1.22 (0.86, 1.73)	0.260	1.27 (0.74, 2.15)	0.384	1.07 (0.93, 1.23)	0.375	1.05 (0.90, 1.23)	0.510	1.12 (0.93, 1.35)	0.223	0.93 (0.72, 1.21)	0.596
GH	1.10 (1.02, 1.19)	0.019	1.19 (1.08, 1.30)	1.8e-04	1.16 (1.05, 1.29)	0.004	1.25 (1.04, 1.51)	0.018	1.02 (0.99, 1.06)	0.221	1.07 (1.02, 1.11)	0.003	1.06 (1.01, 1.12)	0.021	1.09 (1.00, 1.18)	0.041
TXNDC5	1.34 (1.05, 1.72)	0.020	1.37 (1.07, 1.75)	0.013	1.38 (1.04, 1.83)	0.027	1.34 (0.81, 2.22)	0.260	1.20 (1.04, 1.39)	0.011	1.21 (1.05, 1.39)	0.008	1.29 (1.10, 1.51)	0.002	1.02 (0.78, 1.34)	0.862
AHCY	1.25 (1.03, 1.53)	0.025	0.99 (0.77, 1.27)	0.940	1.17 (0.85, 1.60)	0.336	0.76 (0.51, 1.13)	0.178	1.06 (0.94, 1.20)	0.346	1.03 (0.91, 1.16)	0.642	1.01 (0.86, 1.19)	0.883	1.08 (0.89, 1.31)	0.430
TNFRSF1	1.41 (1.04, 1.90)	0.025	1.40 (1.01, 1.94)	0.042	1.50 (1.02, 2.21)	0.041	1.26 (0.70, 2.26)	0.446	1.16 (1.00, 1.34)	0.049	1.23 (1.04, 1.45)	0.017	1.32 (1.08, 1.63)	0.008	1.08 (0.81, 1.44)	0.582
MMP-2	1.44 (1.05, 1.99)	0.026	0.97 (0.69, 1.36)	0.848	0.84 (0.55, 1.30)	0.435	1.22 (0.71, 2.11)	0.475	1.06 (0.90, 1.24)	0.467	1.06 (0.89, 1.26)	0.515	0.97 (0.77, 1.21)	0.776	1.22 (0.92, 1.61)	0.164
APEX1	1.24 (1.02, 1.50)	0.028	1.19 (0.89, 1.60)	0.232	1.33 (0.94, 1.87)	0.109	1.00 (0.59, 1.68)	0.994	1.08 (0.98, 1.19)	0.106	1.11 (0.96, 1.29)	0.148	1.15 (0.96, 1.37)	0.140	1.09 (0.85, 1.39)	0.489
CDH2	1.38 (1.04, 1.83)	0.028	1.32 (0.98, 1.77)	0.069	1.10 (0.76, 1.59)	0.623	1.84 (1.12, 3.02)	0.015	1.13 (0.98, 1.30)	0.101	1.14 (0.98, 1.33)	0.087	1.16 (0.96, 1.40)	0.128	1.12 (0.88, 1.44)	0.356
LOX-1	1.22 (1.02, 1.46)	0.028	1.15 (0.90, 1.46)	0.265	1.25 (0.93, 1.68)	0.135	1.01 (0.66, 1.55)	0.949	1.08 (1.00, 1.18)	0.060	1.03 (0.91, 1.17)	0.615	1.03 (0.88, 1.20)	0.752	1.07 (0.87, 1.32)	0.513
GT	0.82 (0.69, 0.98)	0.030	0.98 (0.80, 1.20)	0.822	1.02 (0.81, 1.30)	0.851	0.88 (0.61, 1.26)	0.483	1.00 (0.92, 1.08)	0.926	1.07 (0.97, 1.18)	0.199	1.10 (0.97, 1.24)	0.140	1.02 (0.86, 1.20)	0.826
CXCL16	1.54 (1.04, 2.26)	0.030	1.25 (0.85, 1.84)	0.255	1.01 (0.62, 1.65)	0.958	1.83 (0.98, 3.44)	0.059	1.03 (0.85, 1.25)	0.734	1.10 (0.90, 1.35)	0.359	1.09 (0.84, 1.40)	0.526	1.13 (0.81, 1.57)	0.477
ANGPTL7	1.41 (1.03, 1.93)	0.031	0.95 (0.65, 1.40)	0.802	1.05 (0.67, 1.65)	0.828	0.75 (0.37, 1.48)	0.403	1.16 (0.98, 1.37)	0.080	0.99 (0.82, 1.20)	0.929	1.05 (0.83, 1.33)	0.683	0.89 (0.64, 1.23)	0.472
TR-AP	1.33 (1.03, 1.71)	0.031	1.20 (0.86, 1.67)	0.287	0.97 (0.64, 1.48)	0.900	1.83 (1.06, 3.18)	0.031	1.07 (0.92, 1.25)	0.388	1.01 (0.85, 1.20)	0.893	0.90 (0.72, 1.11)	0.321	1.26 (0.95, 1.68)	0.114
MMP7	1.52 (1.03, 2.23)	0.035	1.56 (1.01, 2.40)	0.043	1.55 (0.92, 2.60)	0.100	1.66 (0.77, 3.57)	0.193	1.13 (0.97, 1.32)	0.125	1.21 (0.97, 1.51)	0.084	1.16 (0.88, 1.52)	0.289	1.36 (0.94, 1.97)	0.102
PRTN3	1.23 (1.01, 1.50)	0.036	1.34 (1.06, 1.69)	0.014	1.46 (1.10, 1.94)	0.008	1.12 (0.74, 1.69)	0.582	1.08 (0.97, 1.19)	0.153	1.11 (0.99, 1.26)	0.082	1.17 (1.00, 1.36)	0.044	1.03 (0.84, 1.27)	0.771
IL-4RA	1.31 (1.02, 1.69)	0.036	1.33 (1.01, 1.75)	0.041	1.26 (0.90, 1.78)	0.182	1.49 (0.95, 2.35)	0.086	1.11 (0.97, 1.27)	0.146	1.25 (1.08, 1.44)	0.002	1.22 (1.02, 1.47)	0.031	1.30 (1.03, 1.63)	0.025
SSC4D	0.90 (0.82, 0.99)	0.037	0.87 (0.77, 0.97)	0.012	0.90 (0.79, 1.03)	0.122	0.79 (0.64, 0.98)	0.035	0.94 (0.89, 0.98)	0.005	0.86 (0.82, 0.91)	2.2e-07	0.88 (0.83, 0.95)	3.1e-04	0.82 (0.74, 0.91)	1.9e-04
NPTXR	1.34 (1.01, 1.77)	0.040	1.21 (0.86, 1.70)	0.281	1.08 (0.69, 1.70)	0.740	1.43 (0.85, 2.41)	0.183	1.05 (0.91, 1.22)	0.477	0.96 (0.80, 1.15)	0.665	0.90 (0.71, 1.15)	0.407	1.07 (0.81, 1.41)	0.646
EPHB4	1.65 (1.02, 2.65)	0.040	1.34 (0.94, 1.92)	0.106	1.17 (0.75, 1.81)	0.495	1.83 (0.98, 3.38)	0.056	1.00 (0.78, 1.28)	0.985	1.13 (0.93, 1.36)	0.214	1.08 (0.86, 1.37)	0.505	1.22 (0.89, 1.66)	0.215
SHPS-1	1.35 (1.01, 1.81)	0.043	0.98 (0.73, 1.31)	0.889	0.79 (0.55, 1.15)	0.224	1.37 (0.85, 2.20)	0.198	0.97 (0.84, 1.12)	0.718	1.10 (0.95, 1.28)	0.208	0.99 (0.82, 1.21)	0.948	1.29 (1.01, 1.64)	0.041
TNF-R2	1.29 (1.00, 1.65)	0.048	1.18 (0.91, 1.53)	0.201	1.13 (0.81, 1.56)	0.472	1.27 (0.84, 1.92)	0.248	1.12 (0.99, 1.28)	0.073	1.01 (0.88, 1.17)	0.842	0.99 (0.83, 1.18)	0.932	1.05 (0.84, 1.32)	0.659
TFF2	1.19 (1.00, 1.42)	0.048	1.24 (1.01, 1.53)	0.040	1.28 (0.99, 1.64)	0.056	1.20 (0.84, 1.73)	0.319	1.15 (1.05, 1.25)	0.002	1.06 (0.95, 1.18)	0.277	1.13 (0.98, 1.29)	0.084	0.97 (0.81, 1.17)	0.770
BAG6	1.60 (1.00, 2.57)	0.049	0.84 (0.55, 1.29)	0.429	0.69 (0.41, 1.18)	0.180	1.18 (0.58, 2.43)	0.649	0.98 (0.78, 1.23)	0.879	0.91 (0.73, 1.14)	0.422	0.94 (0.71, 1.25)	0.688	0.88 (0.61, 1.26)	0.479
ADAM-TS	0.72 (0.52, 1.00)	0.050	0.71 (0.42, 1.19)	0.190	0.86 (0.44, 1.66)	0.650	0.55 (0.23, 1.30)	0.175	0.97 (0.77, 1.21)	0.765	0.92 (0.70, 1.20)	0.528	0.89 (0.63, 1.27)	0.530	0.99 (0.66, 1.49)	0.973
ST2	1.30 (1.00, 1.69)	0.051	1.09 (0.83, 1.42)	0.534	0.94 (0.67, 1.31)	0.714	1.45 (0.93, 2.25)	0.097	1.18 (1.03, 1.34)	0.015	1.13 (0.99, 1.30)	0.078	1.16 (0.97, 1.38)	0.097	1.11 (0.89, 1.39)	0.355
NQO2	1.27 (1.00, 1.61)	0.053	1.00 (0.78, 1.28)	0.982	0.97 (0.70, 1.34)	0.852	1.04 (0.69, 1.57)	0.845	1.10 (0.97, 1.24)	0.126	1.04 (0.92, 1.18)	0.511	1.07 (0.91, 1.25)	0.421	1.02 (0.83, 1.24)	0.856
TRAIL-R	1.23 (1.00, 1.53)	0.054	1.09 (0.87, 1.37)	0.455	1.07 (0.81, 1.43)	0.626	1.13 (0.79, 1.61)	0.511	1.12 (1.00, 1.26)	0.059	1.09 (0.97, 1.22)	0.133	1.13 (0.98, 1.29)	0.090	1.03 (0.85, 1.24)	0.762
ADGRE2	1.36 (0.99, 1.86)	0.056	0.97 (0.67, 1.39)	0.854	0.86 (0.55, 1.35)	0.520	1.17 (0.63, 2.15)	0.620	1.16 (0.99, 1.35)	0.061	1.00 (0.83, 1.21)	0.993	0.96 (0.76, 1.21)	0.728	1.08 (0.80, 1.47)	0.605
DDC	1.21 (1.00, 1.48)	0.056	0.85 (0.66, 1.09)	0.189	0.67 (0.50, 0.91)	0.011	1.29 (0.85, 1.95)	0.229	1.10 (1.00, 1.22)	0.049	1.07 (0.95, 1.22)	0.276	1.08 (0.93, 1.27)	0.315	1.05 (0.85, 1.29)	0.635
PSGL-1	0.73 (0.53, 1.01)	0.056	0.94 (0.66, 1.34)	0.733	1.08 (0.68, 1.72)	0.746	0.77 (0.43, 1.36)	0.362	0.94 (0.80, 1.11)	0.467	0.97 (0.81, 1.16)	0.726	1.03 (0.81, 1.31)	0.790	0.90 (0.69, 1.19)	0.471
PILRB	1.19 (0.99, 1.42)	0.061	1.17 (0.94, 1.45)	0.162	1.10 (0.84, 1.44)	0.479	1.30 (0.90, 1.87)	0.169	1.08 (0.99, 1.17)	0.094	1.03 (0.92, 1.15)	0.595	1.00 (0.87, 1.15)	0.994	1.08 (0.90, 1.30)	0.394
TNF-R1	1.32 (0.99, 1.77)	0.061	1.37 (1.02, 1.86)	0.038	1.33 (0.92, 1.93)	0.129	1.47 (0.87, 2.46)	0.146	1.06 (0.91, 1.23)	0.474	1.02 (0.87, 1.20)	0.773	1.06 (0.86, 1.29)	0.592	0.98 (0.75, 1.28)	0.881
MPO	1.29 (0.99, 1.68)	0.062	1.65 (1.21, 2.24)	0.001	1.67 (1.15, 2.44)	0.007	1.59 (0.94, 2.71)	0.085	1.09 (0.95, 1.25)	0.201	1.08 (0.92, 1.28)	0.346	1.07 (0.87, 1.31)	0.551	1.11 (0.85, 1.46)	0.433
NPDC1	1.30 (0.99, 1.72)	0.062	1.50 (1.13, 2.01)	0.006	1.38 (0.97, 1.97)	0.071	1.81 (1.08, 3.04)	0.025	1.04 (0.90, 1.21)	0.613	1.13 (0.96, 1.32)	0.142	1.16 (0.96, 1.41)	0.127	1.06 (0.81, 1.39)	0.664
USP8	1.37 (0.98, 1.91)	0.066	1.22 (0.83, 1.80)	0.317	1.29 (0.79, 2.12)	0.313	1.12 (0.59, 2.12)	0.738	1.00 (0.83, 1.21)	0.989	0.91 (0.75, 1.11)	0.346	0.87 (0.67, 1.11)	0.265	1.01 (0.74, 1.38)	0.941
REN	1.14 (0.99, 1.30)	0.067	1.05 (0.90, 1.23)	0.539	1.06 (0.88, 1.28)	0.552	1.05 (0.79, 1.39)	0.735	1.07 (1.00, 1.15)	0.043	0.95 (0.88, 1.03)	0.257	0.95 (0.86, 1.05)	0.319	0.96 (0.84, 1.10)	0.578
DIABLO	1.32 (0.98, 1.77)	0.067	1.06 (0.82, 1.36)	0.669	1.02 (0.75, 1.40)	0.887	1.09 (0.72, 1.67)	0.678	1.02 (0.88, 1.18)	0.790	1.10 (0.97, 1.25)	0.129	1.03 (0.88, 1.20)	0.748	1.22 (1.00, 1.51)	0.055
FKBP4	1.27 (0.98, 1.65)	0.069	1.20 (0.90, 1.59)	0.215	1.12 (0.78, 1.63)	0.536	1.34 (0.86, 2.09)	0.202	1.03 (0.91, 1.17)	0.651	1.05 (0.90, 1.22)	0.548	1.08 (0.89, 1.31)	0.454	1.03 (0.82, 1.31)	0.795
IL1RL2	0.81 (0.64, 1.02)	0.077	1.02 (0.88, 1.17)	0.811	0.95 (0.81, 1.12)	0.570	1.30 (0.92, 1.84)	0.142	1.03 (0.91, 1.17)	0.614	1.04 (0.95, 1.14)	0.376	1.02 (0.92, 1.14)	0.641	1.11 (0.90, 1.38)	0.335
FABP4	0.86 (0.73, 1.02)	0.082	0.99 (0.82, 1.19)	0.894	1.01 (0.79, 1.28)	0.967	0.97 (0.71, 1.32)	0.828	0.93 (0.86, 1.01)	0.075	0.97 (0.88, 1.07)	0.570	1.00 (0.88, 1.13)	0.978	0.95 (0.81, 1.11)	0.495
MEPE	0.78 (0.59, 1.03)	0.082	0.85 (0.65, 1.13)	0.264	1.03 (0.73, 1.45)	0.881	0.63 (0.40, 0.98)	0.042	0.84 (0.73, 0.96)	0.011	0.81 (0.70, 0.94)	0.004	0.87 (0.72, 1.04)	0.123	0.74 (0.59, 0.92)	0.008
AZU1	1.13 (0.98, 1.31)	0.083	1.18 (1.00, 1.40)	0.050	1.20 (0.98, 1.48)	0.081	1.15 (0.87, 1.54)	0.324	1.02 (0.95, 1.09)	0.633	1.03 (0.94, 1.13)	0.504	1.05 (0.94, 1.17)	0.421	1.02 (0.88, 1.18)	0.817
ICAM-2	1.30 (0.96, 1.75)	0.085	1.15 (0.84, 1.57)	0.382	1.03 (0.69, 1.52)	0.887	1.46 (0.86, 2.47)	0.157	1.12 (0.97, 1.29)	0.132	1.04 (0.89, 1.23)	0.601	0.99 (0.80, 1.21)	0.895	1.17 (0.90, 1.52)	0.241
VSIG2	1.19 (0.98, 1.45)	0.086	1.30 (1.03, 1.63)	0.027	1.31 (0.99, 1.73)	0.058	1.32 (0.88, 1.97)	0.186	1.10 (1.00, 1.22)	0.052	1.07 (0.95, 1.21)	0.246	1.10 (0.94, 1.28)	0.223	1.05 (0.85, 1.28)	0.662
TNFRSF1	1.31 (0.96, 1.78)	0.086	1.30 (0.96, 1.75)	0.093	1.18 (0.82, 1.71)	0.373	1.53 (0.91, 2.60)	0.111	1.08 (0.92, 1.27)	0.324	1.05 (0.89, 1.24)	0.544	1.03 (0.84, 1.26)	0.795	1.09 (0.83, 1.43)	0.535
RNASE3	1.09 (0.99, 1.20)	0.087	1.12 (0.98, 1.27)	0.087	1.14 (0.98, 1.33)	0.097	1.07 (0.86, 1.35)	0.536	1.02 (0.98, 1.07)	0.330	1.05 (0.99, 1.13)	0.125	1.03 (0.95, 1.12)	0.459	1.09 (0.98, 1.22)	0.104
KLK10	1.20 (0.97, 1.49)	0.088	1.06 (0.77, 1.46)	0.733	0.93 (0.63, 1.38)	0.719	1.38 (0.80, 2.38)	0.242	1.02 (0.90, 1.14)	0.798	1.19 (1.02, 1.39)	0.028	1.12 (0.92, 1.36)	0.264	1.34 (1.04, 1.73)	0.025
TFF3	1.21 (0.97, 1.50)	0.088	1.28 (0.98, 1.67)	0.070	1.27 (0.93, 1.74)	0.139	1.31 (0.80, 2.14)	0.288	1.04 (0.93, 1.17)	0.478	1.12 (0.97, 1.29)	0.134	1.15 (0.97, 1.37)	0.103	1.04 (0.81, 1.34)	0.761
ACE2	1.16 (0.98, 1.39)	0.089	1.21 (0.98, 1.49)	0.080	1.18 (0.90, 1.56)	0.233	1.28 (0.93, 1.76)	0.128	1.14 (1.05, 1.25)	0.003	1.07 (0.96, 1.19)	0.221	1.08 (0.94, 1.25)	0.285	1.07 (0.90, 1.27)	0.436
CLUL1	1.20 (0.97, 1.49)	0.091	1.00 (0.78, 1.29)	0.985	0.90 (0.66, 1.23)	0.524	1.24 (0.81, 1.88)	0.318	1.07 (0.96, 1.20)	0.192	1.08 (0.95, 1.23)	0.220	1.06 (0.90, 1.25)	0.471	1.15 (0.93, 1.43)	0.209
PAG1	1.38 (0.95, 2.00)	0.093	1.09 (0.75, 1.60)	0.650	1.01 (0.62, 1.62)	0.978	1.27 (0.68, 2.38)	0.453	1.16 (0.96, 1.39)	0.122	0.98 (0.80, 1.19)	0.812	0.98 (0.76, 1.26)	0.871	0.99 (0.71, 1.37)	0.954
PI3	1.18 (0.97, 1.43)	0.095	1.08 (0.88, 1.33)	0.470	1.00 (0.77, 1.29)	0.978	1.26 (0.88, 1.80)	0.200	0.98 (0.88, 1.08)	0.660	1.09 (0.98, 1.22)	0.101	1.09 (0.95, 1.24)	0.235	1.10 (0.92, 1.32)	0.296
MMP-9	1.16 (0.97, 1.37)	0.096	1.09 (0.88, 1.35)	0.410	1.09 (0.84, 1.42)	0.501	1.10 (0.76, 1.57)	0.617	1.03 (0.94, 1.12)	0.552	0.97 (0.86, 1.09)	0.610	1.01 (0.87, 1.17)	0.922	0.92 (0.76, 1.12)	0.418
CDH5	1.34 (0.95, 1.88)	0.097	1.00 (0.71, 1.41)	0.997	0.81 (0.52, 1.25)	0.333	1.46 (0.84, 2.52)	0.179	1.01 (0.85, 1.19)	0.920	1.06 (0.89, 1.26)	0.548	0.99 (0.79, 1.24)	0.909	1.18 (0.89, 1.56)	0.250
LRP11	1.28 (0.95, 1.72)	0.098	1.29 (0.93, 1.81)	0.130	1.08 (0.72, 1.63)	0.700	1.89 (1.06, 3.37)	0.032	1.13 (0.98, 1.31)	0.102	1.09 (0.92, 1.30)	0.321	1.16 (0.93, 1.44)	0.185	1.00 (0.75, 1.34)	0.978
vWF	1.15 (0.97, 1.35)	0.099	1.18 (0.97, 1.44)	0.106	1.13 (0.88, 1.46)	0.337	1.25 (0.90, 1.73)	0.179	1.07 (0.99, 1.16)	0.080	1.08 (0.98, 1.20)	0.131	1.06 (0.93, 1.21)	0.360	1.12 (0.94, 1.32)	0.200
ALCAM	1.43 (0.92, 2.22)	0.111	0.78 (0.51, 1.20)	0.256	0.61 (0.35, 1.05)	0.075	1.18 (0.59, 2.38)	0.635	1.01 (0.81, 1.25)	0.962	0.98 (0.78, 1.22)	0.856	0.86 (0.65, 1.15)	0.302	1.22 (0.85, 1.74)	0.274
PECAM-1	1.33 (0.93, 1.91)	0.119	0.89 (0.62, 1.28)	0.538	0.73 (0.47, 1.15)	0.176	1.30 (0.72, 2.34)	0.380	0.99 (0.83, 1.18)	0.898	0.95 (0.79, 1.14)	0.580	0.91 (0.72, 1.15)	0.416	1.04 (0.77, 1.41)	0.797
SIGLEC7	1.36 (0.92, 2.00)	0.123	0.83 (0.55, 1.25)	0.368	0.80 (0.47, 1.34)	0.396	0.90 (0.45, 1.79)	0.763	1.15 (0.95, 1.39)	0.147	1.02 (0.83, 1.26)	0.849	1.13 (0.87, 1.48)	0.366	0.89 (0.63, 1.25)	0.488
DAB2	1.35 (0.92, 1.99)	0.123	1.00 (0.67, 1.48)	0.991	1.11 (0.68, 1.79)	0.682	0.82 (0.42, 1.60)	0.557	1.03 (0.86, 1.25)	0.737	1.02 (0.84, 1.25)	0.815	1.10 (0.86, 1.42)	0.446	0.92 (0.66, 1.27)	0.611
CTSL1	1.26 (0.94, 1.69)	0.124	1.10 (0.79, 1.54)	0.573	1.26 (0.84, 1.89)	0.271	0.87 (0.48, 1.58)	0.645	1.20 (1.03, 1.38)	0.016	1.09 (0.91, 1.30)	0.358	1.16 (0.93, 1.46)	0.191	0.99 (0.74, 1.32)	0.932
SCF	0.85 (0.69, 1.05)	0.124	0.69 (0.49, 0.99)	0.042	0.72 (0.47, 1.09)	0.122	0.67 (0.35, 1.29)	0.233	0.95 (0.85, 1.06)	0.371	0.83 (0.69, 1.00)	0.056	0.87 (0.69, 1.10)	0.248	0.78 (0.57, 1.07)	0.121
STK4	0.85 (0.69, 1.05)	0.126	0.94 (0.76, 1.17)	0.595	0.92 (0.71, 1.20)	0.550	1.00 (0.69, 1.47)	0.981	0.93 (0.84, 1.03)	0.154	0.98 (0.88, 1.10)	0.769	0.96 (0.83, 1.10)	0.540	1.04 (0.86, 1.25)	0.713
COMT	1.21 (0.95, 1.56)	0.127	0.94 (0.69, 1.28)	0.687	0.93 (0.64, 1.37)	0.730	0.94 (0.55, 1.59)	0.813	0.98 (0.87, 1.12)	0.807	1.09 (0.94, 1.27)	0.238	1.11 (0.92, 1.34)	0.283	1.07 (0.83, 1.38)	0.587
MEP1B	0.93 (0.84, 1.02)	0.127	1.06 (0.93, 1.20)	0.392	1.00 (0.85, 1.17)	0.966	1.17 (0.95, 1.45)	0.143	0.95 (0.91, 1.00)	0.039	0.96 (0.90, 1.02)	0.225	0.94 (0.87, 1.02)	0.121	1.00 (0.91, 1.11)	0.956
MCP-1	1.18 (0.95, 1.45)	0.132	0.93 (0.73, 1.19)	0.556	0.87 (0.64, 1.19)	0.387	1.06 (0.72, 1.56)	0.757	0.97 (0.85, 1.11)	0.676	1.04 (0.92, 1.17)	0.524	1.01 (0.87, 1.16)	0.935	1.12 (0.91, 1.38)	0.291
ITGB7	1.40 (0.90, 2.18)	0.133	0.90 (0.61, 1.33)	0.602	1.00 (0.61, 1.64)	0.999	0.74 (0.39, 1.42)	0.368	1.27 (1.02, 1.58)	0.033	0.87 (0.72, 1.06)	0.171	0.87 (0.68, 1.12)	0.287	0.89 (0.65, 1.22)	0.473
SLAMF7	1.13 (0.96, 1.34)	0.141	1.07 (0.89, 1.28)	0.492	1.17 (0.94, 1.47)	0.161	0.90 (0.65, 1.25)	0.519	1.12 (1.03, 1.22)	0.006	1.07 (0.97, 1.17)	0.166	1.07 (0.95, 1.21)	0.247	1.07 (0.92, 1.25)	0.380
IL16	1.18 (0.95, 1.47)	0.143	1.10 (0.86, 1.42)	0.432	1.08 (0.81, 1.46)	0.589	1.21 (0.77, 1.91)	0.409	1.16 (1.04, 1.29)	0.006	0.93 (0.82, 1.06)	0.297	0.93 (0.79, 1.09)	0.355	0.96 (0.77, 1.21)	0.755
FGF-23	1.16 (0.95, 1.43)	0.145	1.19 (0.98, 1.44)	0.083	1.27 (1.02, 1.57)	0.029	0.98 (0.66, 1.45)	0.911	1.10 (0.99, 1.22)	0.084	1.04 (0.93, 1.16)	0.524	1.11 (0.98, 1.27)	0.105	0.89 (0.73, 1.09)	0.273
FAS	1.24 (0.93, 1.66)	0.147	0.89 (0.64, 1.24)	0.481	0.87 (0.57, 1.33)	0.533	0.94 (0.55, 1.60)	0.808	1.03 (0.88, 1.21)	0.695	0.96 (0.81, 1.13)	0.592	0.85 (0.68, 1.06)	0.143	1.15 (0.89, 1.49)	0.270
CANT1	1.41 (0.88, 2.26)	0.150	1.12 (0.70, 1.80)	0.644	1.08 (0.60, 1.96)	0.794	1.19 (0.54, 2.61)	0.668	1.13 (0.90, 1.43)	0.281	0.99 (0.78, 1.26)	0.931	1.05 (0.77, 1.42)	0.768	0.92 (0.62, 1.37)	0.689
FBP1	0.93 (0.85, 1.03)	0.161	0.93 (0.83, 1.04)	0.205	0.94 (0.82, 1.09)	0.423	0.90 (0.74, 1.10)	0.316	1.00 (0.96, 1.05)	0.848	0.93 (0.88, 0.99)	0.024	0.95 (0.88, 1.03)	0.201	0.91 (0.82, 1.00)	0.051
AGRP	1.20 (0.93, 1.56)	0.166	1.29 (0.99, 1.67)	0.061	1.41 (1.06, 1.89)	0.020	1.07 (0.64, 1.81)	0.795	1.14 (1.00, 1.31)	0.049	1.03 (0.88, 1.19)	0.728	1.13 (0.94, 1.35)	0.201	0.89 (0.68, 1.16)	0.397
PRSS27	1.17 (0.93, 1.48)	0.180	1.02 (0.78, 1.32)	0.912	1.13 (0.81, 1.58)	0.471	0.87 (0.56, 1.37)	0.557	1.07 (0.96, 1.19)	0.233	0.90 (0.78, 1.03)	0.127	0.94 (0.79, 1.12)	0.486	0.85 (0.68, 1.06)	0.150
SUMF2	1.12 (0.95, 1.33)	0.183	0.96 (0.77, 1.18)	0.676	0.99 (0.76, 1.30)	0.955	0.90 (0.63, 1.29)	0.569	1.04 (0.95, 1.13)	0.384	1.05 (0.94, 1.17)	0.349	1.09 (0.95, 1.25)	0.219	1.01 (0.84, 1.20)	0.952
PLC	1.24 (0.90, 1.69)	0.184	1.06 (0.70, 1.60)	0.772	0.93 (0.55, 1.54)	0.766	1.41 (0.70, 2.82)	0.338	0.95 (0.82, 1.11)	0.548	0.96 (0.77, 1.18)	0.682	0.92 (0.70, 1.21)	0.545	1.02 (0.72, 1.45)	0.892
IL-17D	1.20 (0.92, 1.58)	0.185	1.20 (0.87, 1.66)	0.259	1.33 (0.89, 1.99)	0.158	1.08 (0.63, 1.85)	0.791	1.07 (0.92, 1.25)	0.382	1.07 (0.90, 1.26)	0.437	1.11 (0.89, 1.37)	0.353	1.04 (0.79, 1.35)	0.796
TSHB	0.93 (0.83, 1.04)	0.186	0.77 (0.67, 0.89)	4.0e-04	0.78 (0.65, 0.95)	0.014	0.75 (0.61, 0.93)	0.007	0.96 (0.91, 1.02)	0.178	0.91 (0.84, 0.98)	0.013	0.92 (0.83, 1.02)	0.130	0.89 (0.79, 0.99)	0.037
PPP1R2	1.25 (0.90, 1.74)	0.189	1.16 (0.81, 1.64)	0.416	1.10 (0.71, 1.70)	0.683	1.29 (0.71, 2.32)	0.404	0.96 (0.82, 1.13)	0.650	1.00 (0.83, 1.19)	0.959	1.02 (0.81, 1.28)	0.860	0.98 (0.73, 1.31)	0.870
RAGE	1.21 (0.91, 1.62)	0.192	1.19 (0.88, 1.61)	0.264	1.28 (0.89, 1.83)	0.186	1.02 (0.59, 1.76)	0.947	1.05 (0.92, 1.21)	0.471	1.08 (0.92, 1.26)	0.349	1.07 (0.88, 1.30)	0.500	1.10 (0.84, 1.44)	0.501
CTSO	1.25 (0.89, 1.76)	0.192	1.16 (0.79, 1.72)	0.450	0.89 (0.54, 1.47)	0.642	1.72 (0.93, 3.18)	0.083	1.16 (0.98, 1.37)	0.089	0.91 (0.75, 1.11)	0.348	0.84 (0.65, 1.09)	0.181	1.03 (0.75, 1.40)	0.866
RETN	1.15 (0.93, 1.44)	0.196	1.48 (1.14, 1.91)	0.003	1.67 (1.23, 2.27)	0.001	1.11 (0.69, 1.78)	0.662	1.03 (0.92, 1.15)	0.660	1.17 (1.02, 1.35)	0.023	1.30 (1.10, 1.53)	0.003	0.96 (0.76, 1.22)	0.763
JAM-A	1.20 (0.91, 1.60)	0.200	1.09 (0.80, 1.47)	0.593	1.02 (0.69, 1.50)	0.926	1.21 (0.74, 1.99)	0.439	1.03 (0.89, 1.20)	0.704	1.10 (0.94, 1.29)	0.222	1.15 (0.94, 1.40)	0.167	1.02 (0.79, 1.32)	0.871
TLT-2	1.23 (0.89, 1.70)	0.206	0.94 (0.73, 1.23)	0.663	0.85 (0.61, 1.17)	0.316	1.16 (0.75, 1.81)	0.500	1.04 (0.89, 1.22)	0.587	0.93 (0.81, 1.07)	0.313	0.90 (0.76, 1.07)	0.217	0.99 (0.79, 1.25)	0.950
FABP2	1.11 (0.95, 1.30)	0.206	0.96 (0.79, 1.15)	0.635	0.93 (0.74, 1.17)	0.532	1.02 (0.73, 1.43)	0.908	1.08 (1.00, 1.16)	0.063	1.01 (0.92, 1.12)	0.808	1.02 (0.91, 1.16)	0.697	0.98 (0.83, 1.16)	0.848
THOP1	1.28 (0.87, 1.87)	0.206	0.77 (0.55, 1.07)	0.118	0.69 (0.50, 0.95)	0.023	1.21 (0.63, 2.34)	0.572	1.07 (0.89, 1.28)	0.496	0.82 (0.68, 0.99)	0.037	0.77 (0.63, 0.95)	0.016	0.98 (0.70, 1.36)	0.893
CXCL1	1.13 (0.93, 1.37)	0.215	0.94 (0.76, 1.16)	0.556	1.06 (0.84, 1.35)	0.613	0.71 (0.48, 1.05)	0.087	1.04 (0.95, 1.14)	0.403	0.99 (0.89, 1.11)	0.902	1.02 (0.89, 1.17)	0.793	0.96 (0.80, 1.15)	0.641
PGF	1.25 (0.88, 1.78)	0.216	1.36 (0.94, 1.95)	0.100	1.29 (0.84, 1.98)	0.238	1.59 (0.82, 3.08)	0.172	1.19 (1.01, 1.41)	0.043	1.13 (0.93, 1.38)	0.203	1.13 (0.89, 1.44)	0.304	1.14 (0.83, 1.58)	0.418
THBS2	1.40 (0.82, 2.39)	0.222	1.20 (0.74, 1.95)	0.455	1.50 (0.81, 2.77)	0.198	0.84 (0.38, 1.85)	0.667	1.26 (0.97, 1.62)	0.079	1.19 (0.94, 1.52)	0.147	1.36 (1.00, 1.86)	0.053	1.01 (0.69, 1.47)	0.966
CRKL	1.19 (0.89, 1.57)	0.237	0.99 (0.75, 1.32)	0.969	0.95 (0.67, 1.36)	0.784	1.06 (0.68, 1.67)	0.793	0.98 (0.86, 1.13)	0.825	1.03 (0.90, 1.18)	0.661	1.06 (0.89, 1.25)	0.534	0.99 (0.79, 1.23)	0.896
COL1A1	1.17 (0.90, 1.52)	0.239	1.53 (1.08, 2.16)	0.017	1.67 (1.08, 2.58)	0.022	1.31 (0.74, 2.29)	0.353	1.05 (0.92, 1.19)	0.466	1.23 (1.03, 1.48)	0.025	1.23 (0.97, 1.56)	0.093	1.24 (0.93, 1.65)	0.141
CA5A	0.93 (0.83, 1.05)	0.240	0.93 (0.78, 1.09)	0.359	0.87 (0.70, 1.07)	0.196	1.03 (0.79, 1.35)	0.802	1.01 (0.96, 1.07)	0.681	0.95 (0.87, 1.03)	0.191	0.95 (0.86, 1.05)	0.341	0.94 (0.82, 1.08)	0.378
TNFRSF1	1.14 (0.91, 1.43)	0.256	1.30 (0.99, 1.70)	0.061	1.39 (1.01, 1.93)	0.046	1.12 (0.69, 1.83)	0.645	1.12 (0.99, 1.26)	0.066	1.02 (0.88, 1.17)	0.830	1.08 (0.90, 1.30)	0.384	0.92 (0.72, 1.17)	0.480
PD-L2	1.17 (0.89, 1.52)	0.261	1.29 (0.90, 1.84)	0.159	1.45 (0.93, 2.26)	0.102	1.09 (0.60, 1.98)	0.779	1.14 (1.00, 1.30)	0.045	1.10 (0.91, 1.32)	0.321	1.09 (0.86, 1.37)	0.483	1.14 (0.85, 1.53)	0.375
ACP6	1.15 (0.90, 1.46)	0.271	0.93 (0.71, 1.22)	0.609	0.84 (0.60, 1.18)	0.312	1.10 (0.70, 1.75)	0.675	0.98 (0.88, 1.10)	0.783	0.99 (0.86, 1.14)	0.877	0.96 (0.80, 1.15)	0.686	1.03 (0.82, 1.29)	0.806
CCL17	1.10 (0.93, 1.31)	0.274	1.03 (0.85, 1.25)	0.777	1.04 (0.82, 1.32)	0.753	1.04 (0.74, 1.46)	0.827	1.10 (1.01, 1.19)	0.030	0.99 (0.89, 1.10)	0.847	1.03 (0.90, 1.18)	0.648	0.93 (0.78, 1.10)	0.389
APLP1	0.89 (0.71, 1.10)	0.286	1.05 (0.82, 1.35)	0.688	0.94 (0.70, 1.28)	0.709	1.29 (0.85, 1.97)	0.236	1.01 (0.91, 1.13)	0.835	0.96 (0.85, 1.09)	0.510	0.89 (0.76, 1.05)	0.162	1.08 (0.88, 1.32)	0.484
CCL16	1.12 (0.90, 1.39)	0.301	0.99 (0.78, 1.25)	0.943	0.90 (0.67, 1.20)	0.455	1.22 (0.82, 1.83)	0.331	1.02 (0.92, 1.13)	0.708	0.99 (0.88, 1.11)	0.806	0.97 (0.84, 1.13)	0.704	1.02 (0.84, 1.23)	0.864
SELE	1.11 (0.91, 1.34)	0.304	0.95 (0.76, 1.19)	0.649	0.92 (0.69, 1.21)	0.546	1.03 (0.71, 1.51)	0.865	1.03 (0.94, 1.13)	0.485	0.99 (0.89, 1.11)	0.905	1.00 (0.87, 1.15)	0.990	0.99 (0.82, 1.20)	0.944
TNFRSF1	1.12 (0.90, 1.38)	0.316	1.34 (1.05, 1.72)	0.018	1.52 (1.12, 2.08)	0.008	1.10 (0.73, 1.65)	0.650	1.08 (0.97, 1.20)	0.145	1.04 (0.92, 1.18)	0.507	1.10 (0.94, 1.29)	0.238	0.96 (0.78, 1.17)	0.671
CD84	1.18 (0.85, 1.65)	0.322	1.19 (0.84, 1.68)	0.326	1.43 (0.94, 2.19)	0.095	0.85 (0.47, 1.54)	0.597	1.09 (0.93, 1.28)	0.270	0.99 (0.83, 1.18)	0.889	1.08 (0.86, 1.34)	0.522	0.87 (0.66, 1.16)	0.351
CD163	1.12 (0.89, 1.41)	0.325	0.91 (0.69, 1.21)	0.522	0.81 (0.57, 1.16)	0.246	1.11 (0.71, 1.74)	0.648	1.11 (1.00, 1.24)	0.056	0.97 (0.84, 1.12)	0.687	0.97 (0.80, 1.16)	0.716	0.98 (0.78, 1.23)	0.862
SOST	0.87 (0.66, 1.15)	0.337	0.62 (0.46, 0.83)	0.002	0.53 (0.37, 0.77)	7.6e-04	0.79 (0.48, 1.32)	0.375	0.73 (0.64, 0.84)	5.4e-06	0.66 (0.57, 0.77)	6.1e-08	0.59 (0.48, 0.71)	4.7e-08	0.76 (0.59, 0.97)	0.028
ADM	1.13 (0.88, 1.46)	0.342	1.44 (1.05, 1.97)	0.022	1.54 (1.04, 2.27)	0.029	1.31 (0.77, 2.21)	0.321	1.02 (0.91, 1.15)	0.693	1.08 (0.92, 1.26)	0.346	1.15 (0.94, 1.41)	0.170	0.99 (0.77, 1.27)	0.934
SPON2	1.32 (0.74, 2.38)	0.347	1.49 (0.84, 2.64)	0.172	1.74 (0.83, 3.66)	0.142	1.22 (0.49, 3.00)	0.667	1.19 (0.92, 1.53)	0.179	1.22 (0.92, 1.62)	0.162	1.20 (0.82, 1.74)	0.353	1.28 (0.84, 1.95)	0.258
SRC	0.89 (0.69, 1.14)	0.350	1.00 (0.77, 1.30)	0.994	0.94 (0.68, 1.31)	0.724	1.13 (0.72, 1.78)	0.597	0.93 (0.82, 1.06)	0.291	1.06 (0.93, 1.22)	0.380	1.14 (0.96, 1.36)	0.134	0.94 (0.76, 1.18)	0.611
AP-N	1.17 (0.84, 1.63)	0.354	0.88 (0.59, 1.30)	0.514	0.75 (0.45, 1.24)	0.261	1.18 (0.62, 2.24)	0.611	0.97 (0.82, 1.15)	0.707	1.01 (0.82, 1.24)	0.949	0.99 (0.76, 1.28)	0.911	1.07 (0.77, 1.49)	0.675
GHRL	1.05 (0.94, 1.18)	0.359	1.14 (0.98, 1.32)	0.082	1.19 (0.99, 1.43)	0.068	1.07 (0.84, 1.37)	0.578	1.06 (1.00, 1.12)	0.047	1.04 (0.96, 1.12)	0.307	1.05 (0.95, 1.16)	0.306	1.03 (0.91, 1.16)	0.666
TNFSF13	1.16 (0.84, 1.58)	0.365	1.08 (0.78, 1.47)	0.651	1.05 (0.71, 1.54)	0.808	1.15 (0.66, 1.98)	0.623	1.04 (0.89, 1.22)	0.617	1.09 (0.93, 1.28)	0.292	1.05 (0.85, 1.28)	0.666	1.19 (0.91, 1.56)	0.214
KYAT1	1.13 (0.86, 1.47)	0.375	0.82 (0.60, 1.11)	0.198	0.80 (0.54, 1.16)	0.239	0.86 (0.52, 1.44)	0.565	0.99 (0.87, 1.13)	0.917	0.97 (0.83, 1.12)	0.669	0.97 (0.80, 1.17)	0.743	0.97 (0.76, 1.23)	0.798
Dkk-1	0.90 (0.71, 1.14)	0.376	0.70 (0.52, 0.95)	0.021	0.78 (0.55, 1.11)	0.170	0.53 (0.30, 0.94)	0.029	0.94 (0.83, 1.05)	0.256	0.85 (0.72, 1.00)	0.046	0.88 (0.72, 1.07)	0.194	0.79 (0.60, 1.04)	0.093
CCL3	1.07 (0.92, 1.24)	0.380	1.10 (0.90, 1.35)	0.361	1.16 (0.91, 1.46)	0.233	0.99 (0.66, 1.47)	0.946	1.09 (1.01, 1.18)	0.034	1.01 (0.91, 1.13)	0.794	1.00 (0.87, 1.15)	0.994	1.05 (0.87, 1.26)	0.613
GAL	0.93 (0.78, 1.10)	0.383	1.10 (0.92, 1.31)	0.294	1.08 (0.88, 1.33)	0.458	1.13 (0.80, 1.58)	0.486	0.88 (0.81, 0.95)	0.002	1.08 (0.98, 1.18)	0.109	1.11 (0.99, 1.24)	0.069	1.00 (0.85, 1.19)	0.960
FCRL1	0.90 (0.72, 1.13)	0.384	0.84 (0.67, 1.06)	0.147	0.76 (0.57, 1.02)	0.066	1.01 (0.69, 1.46)	0.978	1.06 (0.95, 1.18)	0.268	0.90 (0.80, 1.02)	0.091	0.84 (0.72, 0.97)	0.021	1.03 (0.85, 1.25)	0.783
PIgR	1.37 (0.67, 2.79)	0.389	1.21 (0.77, 1.92)	0.413	1.58 (0.87, 2.86)	0.130	0.82 (0.39, 1.71)	0.590	1.39 (0.99, 1.95)	0.057	1.06 (0.84, 1.34)	0.620	1.15 (0.85, 1.57)	0.366	0.96 (0.67, 1.36)	0.803
GLRX	1.10 (0.88, 1.38)	0.401	1.22 (0.91, 1.64)	0.178	1.16 (0.79, 1.70)	0.442	1.32 (0.82, 2.10)	0.253	1.03 (0.92, 1.16)	0.573	1.05 (0.90, 1.22)	0.536	1.04 (0.86, 1.27)	0.675	1.06 (0.84, 1.34)	0.614
PAPPA	1.11 (0.87, 1.42)	0.407	0.99 (0.83, 1.19)	0.943	1.01 (0.80, 1.27)	0.954	0.97 (0.72, 1.30)	0.839	1.03 (0.90, 1.17)	0.714	1.07 (0.99, 1.15)	0.095	1.09 (0.99, 1.20)	0.073	1.03 (0.91, 1.17)	0.635
AMBP	1.25 (0.73, 2.14)	0.421	1.44 (0.91, 2.28)	0.124	1.66 (0.93, 2.98)	0.087	1.14 (0.53, 2.45)	0.735	1.17 (0.91, 1.50)	0.218	1.08 (0.86, 1.37)	0.503	1.15 (0.85, 1.56)	0.354	0.99 (0.69, 1.43)	0.972
ADGRG2	1.17 (0.79, 1.72)	0.434	0.82 (0.56, 1.20)	0.303	0.67 (0.41, 1.10)	0.111	1.13 (0.60, 2.13)	0.710	1.06 (0.88, 1.28)	0.537	1.01 (0.83, 1.23)	0.921	0.93 (0.72, 1.20)	0.583	1.16 (0.85, 1.58)	0.358
SORT1	1.16 (0.79, 1.71)	0.445	1.07 (0.68, 1.66)	0.779	1.03 (0.60, 1.78)	0.901	1.15 (0.54, 2.41)	0.721	1.14 (0.95, 1.36)	0.161	1.24 (0.99, 1.55)	0.062	1.30 (0.97, 1.75)	0.084	1.18 (0.84, 1.66)	0.327
CTSD	1.10 (0.86, 1.41)	0.446	1.04 (0.82, 1.31)	0.762	0.81 (0.60, 1.10)	0.184	1.48 (1.04, 2.10)	0.031	1.03 (0.91, 1.17)	0.606	1.00 (0.89, 1.13)	0.988	0.96 (0.82, 1.12)	0.609	1.07 (0.88, 1.30)	0.515
GLO1	1.11 (0.85, 1.44)	0.446	0.75 (0.54, 1.03)	0.072	0.68 (0.46, 1.01)	0.054	0.93 (0.54, 1.60)	0.789	1.02 (0.90, 1.15)	0.778	0.83 (0.70, 0.98)	0.024	0.83 (0.67, 1.03)	0.083	0.85 (0.65, 1.10)	0.211
DECR1	1.07 (0.89, 1.29)	0.446	1.10 (0.92, 1.30)	0.295	1.09 (0.88, 1.35)	0.444	1.11 (0.84, 1.46)	0.479	1.02 (0.93, 1.12)	0.672	1.07 (0.98, 1.17)	0.134	1.07 (0.96, 1.20)	0.219	1.05 (0.92, 1.21)	0.469
CD1C	1.14 (0.81, 1.60)	0.451	0.74 (0.51, 1.07)	0.114	0.70 (0.45, 1.10)	0.121	0.84 (0.43, 1.65)	0.616	1.04 (0.88, 1.23)	0.661	0.87 (0.72, 1.06)	0.159	0.80 (0.64, 1.02)	0.068	1.02 (0.73, 1.43)	0.894
MARCO	0.86 (0.58, 1.27)	0.453	1.06 (0.67, 1.68)	0.791	1.33 (0.74, 2.39)	0.344	0.78 (0.38, 1.61)	0.500	1.23 (0.98, 1.54)	0.079	0.99 (0.78, 1.24)	0.908	1.02 (0.75, 1.39)	0.882	0.97 (0.69, 1.37)	0.860
SERPINB	1.08 (0.88, 1.32)	0.460	1.05 (0.80, 1.38)	0.739	1.02 (0.73, 1.42)	0.923	1.12 (0.71, 1.79)	0.622	0.97 (0.87, 1.08)	0.579	0.99 (0.86, 1.13)	0.856	0.95 (0.80, 1.13)	0.585	1.06 (0.85, 1.32)	0.616
t-PA	0.93 (0.78, 1.12)	0.463	1.09 (0.86, 1.37)	0.483	0.95 (0.72, 1.26)	0.731	1.40 (0.94, 2.08)	0.099	1.00 (0.92, 1.09)	0.944	0.99 (0.88, 1.12)	0.891	0.95 (0.82, 1.10)	0.474	1.07 (0.88, 1.31)	0.488
HAOX1	0.97 (0.88, 1.06)	0.467	0.93 (0.83, 1.04)	0.231	0.89 (0.77, 1.03)	0.119	1.02 (0.85, 1.22)	0.856	0.99 (0.95, 1.03)	0.544	0.99 (0.93, 1.04)	0.604	0.98 (0.91, 1.05)	0.486	1.01 (0.92, 1.10)	0.884
IL-27	1.13 (0.81, 1.57)	0.471	1.56 (1.19, 2.06)	0.001	2.08 (1.39, 3.12)	3.8e-04	1.23 (0.77, 1.96)	0.383	1.17 (1.00, 1.37)	0.056	1.27 (1.08, 1.50)	0.004	1.46 (1.17, 1.82)	6.6e-04	1.08 (0.84, 1.40)	0.536
THPO	0.87 (0.60, 1.27)	0.471	0.95 (0.68, 1.32)	0.767	1.14 (0.76, 1.69)	0.529	0.67 (0.37, 1.23)	0.197	0.92 (0.77, 1.11)	0.391	1.13 (0.95, 1.34)	0.181	1.19 (0.96, 1.48)	0.116	1.05 (0.79, 1.41)	0.716
ENPP7	1.05 (0.93, 1.18)	0.474	1.00 (0.86, 1.16)	0.952	0.92 (0.76, 1.12)	0.404	1.12 (0.88, 1.42)	0.364	0.99 (0.94, 1.05)	0.843	1.00 (0.93, 1.08)	0.905	0.99 (0.89, 1.09)	0.767	1.03 (0.92, 1.17)	0.579
IL18	0.94 (0.78, 1.13)	0.487	1.02 (0.80, 1.31)	0.848	0.95 (0.70, 1.28)	0.730	1.19 (0.78, 1.83)	0.414	1.00 (0.91, 1.10)	0.962	1.01 (0.89, 1.15)	0.854	1.00 (0.85, 1.17)	0.965	1.03 (0.84, 1.27)	0.772
uPA	1.12 (0.81, 1.55)	0.488	0.84 (0.58, 1.22)	0.354	0.68 (0.42, 1.10)	0.117	1.17 (0.65, 2.10)	0.599	1.01 (0.86, 1.19)	0.878	0.92 (0.76, 1.11)	0.370	0.78 (0.61, 0.99)	0.043	1.17 (0.87, 1.57)	0.306
TGM2	1.08 (0.87, 1.33)	0.505	1.15 (0.89, 1.48)	0.284	1.12 (0.79, 1.60)	0.521	1.19 (0.82, 1.71)	0.359	1.03 (0.92, 1.14)	0.633	1.07 (0.94, 1.22)	0.306	1.13 (0.94, 1.36)	0.191	1.03 (0.86, 1.24)	0.754
NOMO1	1.11 (0.81, 1.51)	0.514	1.15 (0.82, 1.61)	0.426	0.94 (0.62, 1.43)	0.787	1.68 (0.95, 2.98)	0.073	1.01 (0.87, 1.18)	0.867	0.98 (0.83, 1.16)	0.821	0.99 (0.79, 1.23)	0.919	0.99 (0.75, 1.31)	0.926
CNTN1	1.14 (0.77, 1.69)	0.515	0.67 (0.47, 0.95)	0.024	0.60 (0.38, 0.93)	0.022	0.81 (0.46, 1.44)	0.477	0.95 (0.79, 1.15)	0.608	0.90 (0.76, 1.08)	0.264	0.84 (0.67, 1.06)	0.148	1.01 (0.76, 1.34)	0.962
PARP-1	0.93 (0.75, 1.16)	0.518	0.97 (0.74, 1.27)	0.813	1.06 (0.75, 1.50)	0.741	0.85 (0.54, 1.33)	0.477	1.01 (0.91, 1.12)	0.833	1.04 (0.92, 1.19)	0.517	1.08 (0.91, 1.28)	0.383	1.01 (0.83, 1.24)	0.925
TYMP	0.95 (0.80, 1.12)	0.530	1.07 (0.90, 1.28)	0.457	1.05 (0.85, 1.30)	0.659	1.13 (0.83, 1.55)	0.440	1.03 (0.95, 1.12)	0.476	0.92 (0.84, 1.01)	0.076	0.90 (0.80, 1.01)	0.076	0.97 (0.83, 1.13)	0.711
IL-17RA	1.07 (0.86, 1.34)	0.533	1.14 (0.88, 1.46)	0.322	1.12 (0.81, 1.54)	0.501	1.18 (0.78, 1.80)	0.427	0.98 (0.87, 1.09)	0.669	0.97 (0.85, 1.10)	0.630	1.06 (0.90, 1.25)	0.496	0.85 (0.68, 1.05)	0.124
CA13	0.93 (0.73, 1.18)	0.534	1.03 (0.81, 1.30)	0.837	1.09 (0.82, 1.46)	0.540	0.90 (0.60, 1.35)	0.616	0.95 (0.84, 1.06)	0.348	1.06 (0.94, 1.20)	0.310	1.12 (0.97, 1.30)	0.121	0.96 (0.79, 1.16)	0.660
LRIG1	1.10 (0.81, 1.51)	0.535	1.85 (1.32, 2.59)	3.6e-04	1.80 (1.19, 2.72)	0.005	1.93 (1.07, 3.48)	0.029	1.01 (0.86, 1.18)	0.915	1.12 (0.94, 1.33)	0.204	1.06 (0.85, 1.31)	0.624	1.23 (0.92, 1.65)	0.163
CD4	1.10 (0.81, 1.50)	0.548	1.77 (1.28, 2.46)	5.4e-04	2.25 (1.56, 3.23)	1.3e-05	1.03 (0.56, 1.90)	0.925	1.12 (0.97, 1.30)	0.119	1.11 (0.93, 1.32)	0.252	1.21 (0.97, 1.50)	0.092	0.98 (0.73, 1.32)	0.911
ANGPT1	0.94 (0.77, 1.15)	0.550	0.91 (0.74, 1.11)	0.355	0.96 (0.76, 1.22)	0.758	0.82 (0.57, 1.17)	0.264	0.98 (0.89, 1.08)	0.716	0.97 (0.87, 1.07)	0.515	0.96 (0.84, 1.10)	0.525	0.99 (0.84, 1.17)	0.895
TFPI	1.11 (0.79, 1.55)	0.554	1.12 (0.79, 1.58)	0.522	1.03 (0.67, 1.58)	0.885	1.34 (0.75, 2.41)	0.321	1.05 (0.89, 1.24)	0.541	1.06 (0.89, 1.27)	0.518	1.05 (0.84, 1.32)	0.657	1.09 (0.81, 1.46)	0.576
ENTPD5	1.11 (0.78, 1.58)	0.562	1.36 (0.88, 2.09)	0.163	1.28 (0.74, 2.22)	0.381	1.51 (0.75, 3.03)	0.245	1.08 (0.91, 1.29)	0.392	0.97 (0.78, 1.21)	0.818	1.00 (0.75, 1.33)	0.996	0.97 (0.68, 1.37)	0.842
PDGF su	0.95 (0.80, 1.13)	0.563	0.92 (0.77, 1.09)	0.337	1.01 (0.82, 1.24)	0.931	0.75 (0.55, 1.04)	0.085	0.96 (0.89, 1.04)	0.370	1.00 (0.91, 1.09)	0.930	1.03 (0.92, 1.16)	0.594	0.95 (0.81, 1.10)	0.492
ANXA11	1.06 (0.87, 1.28)	0.568	1.08 (0.85, 1.36)	0.538	1.16 (0.88, 1.53)	0.296	0.93 (0.61, 1.42)	0.734	1.00 (0.91, 1.10)	0.943	1.04 (0.93, 1.17)	0.461	1.07 (0.93, 1.23)	0.374	1.01 (0.83, 1.23)	0.918
IgG Fc	1.05 (0.89, 1.22)	0.584	1.04 (0.89, 1.21)	0.604	1.03 (0.86, 1.25)	0.723	1.05 (0.81, 1.35)	0.734	1.03 (0.95, 1.11)	0.498	1.01 (0.93, 1.09)	0.822	0.98 (0.89, 1.08)	0.742	1.05 (0.93, 1.19)	0.439
AXL	1.10 (0.79, 1.53)	0.588	1.00 (0.72, 1.39)	0.992	0.91 (0.68, 1.22)	0.521	1.31 (0.73, 2.38)	0.369	1.02 (0.86, 1.20)	0.852	0.99 (0.84, 1.16)	0.888	0.95 (0.81, 1.13)	0.591	1.10 (0.81, 1.48)	0.548
FS	1.06 (0.86, 1.30)	0.592	1.49 (1.15, 1.92)	0.002	1.33 (0.96, 1.84)	0.086	1.81 (1.20, 2.73)	0.005	1.07 (0.97, 1.18)	0.171	1.10 (0.96, 1.26)	0.181	1.11 (0.93, 1.32)	0.236	1.08 (0.87, 1.34)	0.504
PAI	0.96 (0.82, 1.12)	0.600	0.83 (0.69, 0.99)	0.044	0.78 (0.62, 0.99)	0.037	0.92 (0.69, 1.22)	0.554	0.93 (0.87, 1.01)	0.080	0.93 (0.85, 1.02)	0.104	0.96 (0.85, 1.08)	0.494	0.90 (0.78, 1.03)	0.131
IL-6RA	1.08 (0.81, 1.44)	0.603	1.20 (0.88, 1.66)	0.253	1.01 (0.68, 1.51)	0.956	1.66 (0.97, 2.85)	0.064	0.94 (0.82, 1.08)	0.367	0.94 (0.79, 1.10)	0.439	0.93 (0.75, 1.14)	0.472	0.95 (0.73, 1.25)	0.723
PRSS8	1.07 (0.82, 1.40)	0.603	0.84 (0.60, 1.17)	0.299	0.74 (0.49, 1.12)	0.156	1.04 (0.60, 1.82)	0.883	1.07 (0.94, 1.22)	0.291	0.89 (0.75, 1.06)	0.206	0.84 (0.67, 1.05)	0.117	0.98 (0.75, 1.29)	0.880
HSP 27	0.93 (0.72, 1.22)	0.607	1.07 (0.76, 1.51)	0.702	0.99 (0.65, 1.50)	0.968	1.27 (0.70, 2.31)	0.429	1.06 (0.91, 1.24)	0.446	1.00 (0.84, 1.19)	0.997	1.00 (0.81, 1.25)	0.972	1.00 (0.75, 1.32)	0.983
IL-1RT2	1.09 (0.77, 1.54)	0.614	0.56 (0.39, 0.80)	0.002	0.37 (0.23, 0.59)	2.6e-05	1.11 (0.61, 2.02)	0.722	0.88 (0.75, 1.05)	0.151	0.91 (0.76, 1.10)	0.339	0.84 (0.66, 1.06)	0.139	1.08 (0.80, 1.45)	0.631
Gal-3	1.08 (0.79, 1.49)	0.626	0.94 (0.67, 1.32)	0.727	0.95 (0.62, 1.45)	0.816	0.92 (0.51, 1.65)	0.779	0.93 (0.80, 1.09)	0.382	0.99 (0.83, 1.18)	0.880	1.03 (0.83, 1.28)	0.811	0.93 (0.69, 1.24)	0.611
DLK-1	0.95 (0.78, 1.16)	0.627	0.80 (0.64, 1.01)	0.057	0.79 (0.60, 1.04)	0.091	0.85 (0.58, 1.25)	0.417	0.97 (0.89, 1.07)	0.561	0.88 (0.78, 0.98)	0.023	0.86 (0.74, 0.99)	0.031	0.92 (0.76, 1.12)	0.412
RTN4R	0.92 (0.65, 1.30)	0.627	0.64 (0.44, 0.92)	0.016	0.57 (0.36, 0.91)	0.019	0.75 (0.41, 1.35)	0.338	0.80 (0.67, 0.94)	0.009	0.71 (0.59, 0.85)	2.4e-04	0.75 (0.60, 0.95)	0.018	0.66 (0.49, 0.87)	0.004
ALDH1A1	1.06 (0.82, 1.38)	0.656	0.76 (0.56, 1.03)	0.081	0.69 (0.46, 1.02)	0.062	0.88 (0.54, 1.46)	0.629	1.03 (0.91, 1.17)	0.599	0.91 (0.78, 1.05)	0.205	0.92 (0.76, 1.11)	0.392	0.91 (0.72, 1.16)	0.444
ITGB1BP	0.95 (0.77, 1.18)	0.664	1.14 (0.93, 1.39)	0.223	1.23 (0.96, 1.58)	0.096	0.97 (0.68, 1.40)	0.886	0.95 (0.85, 1.05)	0.328	1.09 (0.98, 1.21)	0.109	1.14 (1.01, 1.30)	0.042	1.01 (0.85, 1.19)	0.947
XCL1	1.04 (0.86, 1.26)	0.666	1.23 (0.98, 1.53)	0.071	1.24 (0.95, 1.63)	0.114	1.20 (0.82, 1.77)	0.354	1.10 (1.00, 1.20)	0.041	1.09 (0.97, 1.23)	0.128	1.09 (0.94, 1.26)	0.255	1.11 (0.92, 1.35)	0.282
Ep-CAM	1.02 (0.93, 1.12)	0.682	0.93 (0.81, 1.07)	0.307	0.96 (0.81, 1.14)	0.644	0.90 (0.72, 1.11)	0.323	1.04 (0.99, 1.09)	0.130	1.04 (0.98, 1.12)	0.213	1.03 (0.95, 1.12)	0.495	1.07 (0.96, 1.19)	0.222
VEGFD	1.06 (0.81, 1.38)	0.682	1.28 (0.95, 1.72)	0.103	1.52 (1.06, 2.19)	0.023	0.88 (0.53, 1.48)	0.638	1.07 (0.94, 1.21)	0.332	1.13 (0.97, 1.31)	0.113	1.17 (0.98, 1.41)	0.089	1.06 (0.82, 1.37)	0.652
BOC	1.08 (0.73, 1.60)	0.691	0.80 (0.54, 1.20)	0.285	0.80 (0.49, 1.30)	0.370	0.86 (0.44, 1.68)	0.652	1.14 (0.94, 1.38)	0.188	1.02 (0.83, 1.26)	0.830	0.99 (0.76, 1.30)	0.970	1.08 (0.79, 1.49)	0.617
HO-1	0.96 (0.78, 1.18)	0.692	1.10 (0.79, 1.54)	0.579	1.00 (0.68, 1.47)	0.984	1.39 (0.75, 2.57)	0.290	1.09 (0.97, 1.22)	0.159	1.11 (0.93, 1.32)	0.260	1.04 (0.84, 1.29)	0.725	1.24 (0.92, 1.67)	0.150
GIF	0.98 (0.88, 1.09)	0.694	0.98 (0.87, 1.10)	0.707	0.99 (0.86, 1.15)	0.907	0.97 (0.80, 1.17)	0.718	0.98 (0.93, 1.04)	0.538	0.97 (0.91, 1.03)	0.307	0.93 (0.86, 1.01)	0.073	1.04 (0.93, 1.16)	0.517
CASP-3	1.05 (0.81, 1.38)	0.702	0.88 (0.67, 1.16)	0.377	0.86 (0.61, 1.21)	0.381	0.95 (0.61, 1.47)	0.812	0.91 (0.80, 1.04)	0.169	0.99 (0.87, 1.13)	0.906	1.02 (0.86, 1.21)	0.797	0.95 (0.77, 1.17)	0.619
TF	1.06 (0.78, 1.44)	0.709	0.94 (0.64, 1.37)	0.735	0.96 (0.60, 1.53)	0.860	0.95 (0.49, 1.84)	0.889	1.17 (1.00, 1.37)	0.051	1.19 (0.97, 1.46)	0.098	1.14 (0.87, 1.48)	0.342	1.30 (0.95, 1.80)	0.106
SOD2	0.94 (0.67, 1.31)	0.711	0.75 (0.40, 1.39)	0.356	0.83 (0.37, 1.84)	0.643	0.65 (0.25, 1.71)	0.382	1.08 (0.90, 1.31)	0.409	1.07 (0.79, 1.46)	0.663	1.06 (0.70, 1.60)	0.797	1.09 (0.69, 1.71)	0.720
QDPR	1.06 (0.76, 1.49)	0.718	0.69 (0.48, 0.99)	0.042	0.58 (0.37, 0.92)	0.022	0.88 (0.50, 1.55)	0.664	0.88 (0.74, 1.03)	0.114	0.80 (0.67, 0.96)	0.014	0.84 (0.67, 1.06)	0.149	0.75 (0.57, 1.00)	0.049
CLMP	1.04 (0.83, 1.30)	0.718	1.21 (0.94, 1.56)	0.136	1.22 (0.90, 1.66)	0.208	1.20 (0.77, 1.86)	0.422	0.97 (0.86, 1.08)	0.561	1.09 (0.95, 1.24)	0.221	1.14 (0.97, 1.35)	0.119	1.00 (0.81, 1.25)	0.966
BLM hyd	0.95 (0.71, 1.27)	0.725	0.82 (0.63, 1.07)	0.151	0.79 (0.58, 1.07)	0.129	1.00 (0.61, 1.65)	0.994	1.01 (0.87, 1.17)	0.872	0.90 (0.78, 1.04)	0.154	0.86 (0.72, 1.03)	0.093	1.01 (0.79, 1.29)	0.946
TIE2	0.95 (0.68, 1.31)	0.733	1.13 (0.74, 1.74)	0.575	1.22 (0.72, 2.06)	0.465	1.05 (0.50, 2.23)	0.893	1.08 (0.91, 1.30)	0.369	1.13 (0.90, 1.42)	0.297	1.23 (0.92, 1.65)	0.158	1.01 (0.70, 1.46)	0.943
PRELP	0.93 (0.61, 1.42)	0.734	1.17 (0.74, 1.85)	0.509	1.35 (0.75, 2.43)	0.319	0.96 (0.46, 2.00)	0.911	1.16 (0.92, 1.47)	0.218	1.01 (0.80, 1.27)	0.921	1.08 (0.79, 1.46)	0.637	0.95 (0.67, 1.35)	0.782
PON3	0.97 (0.82, 1.15)	0.736	1.04 (0.84, 1.29)	0.700	0.94 (0.72, 1.23)	0.665	1.25 (0.88, 1.79)	0.215	0.98 (0.90, 1.06)	0.637	1.06 (0.95, 1.18)	0.309	1.04 (0.90, 1.19)	0.625	1.10 (0.93, 1.31)	0.265
CPA1	1.03 (0.87, 1.21)	0.743	1.00 (0.84, 1.18)	0.975	0.90 (0.74, 1.10)	0.309	1.26 (0.93, 1.69)	0.132	1.07 (0.98, 1.16)	0.123	0.96 (0.88, 1.05)	0.402	0.94 (0.84, 1.05)	0.262	1.02 (0.87, 1.19)	0.852
TR	1.04 (0.82, 1.31)	0.749	1.10 (0.87, 1.39)	0.446	1.27 (0.95, 1.70)	0.111	0.84 (0.56, 1.26)	0.397	1.05 (0.93, 1.18)	0.414	1.02 (0.90, 1.15)	0.745	1.06 (0.91, 1.24)	0.464	0.96 (0.78, 1.17)	0.684
CCL24	0.98 (0.87, 1.11)	0.756	1.02 (0.88, 1.18)	0.769	1.01 (0.84, 1.22)	0.891	1.04 (0.81, 1.33)	0.770	0.99 (0.93, 1.05)	0.646	1.00 (0.93, 1.08)	0.937	1.01 (0.92, 1.11)	0.802	0.99 (0.88, 1.12)	0.862
CD2AP	1.04 (0.78, 1.39)	0.768	1.00 (0.77, 1.32)	0.972	0.97 (0.69, 1.38)	0.871	1.05 (0.68, 1.63)	0.827	0.91 (0.80, 1.05)	0.202	0.96 (0.84, 1.10)	0.574	0.95 (0.79, 1.13)	0.554	0.98 (0.79, 1.23)	0.886
SERPINA	0.98 (0.89, 1.09)	0.769	0.96 (0.83, 1.11)	0.552	0.98 (0.81, 1.17)	0.809	0.91 (0.71, 1.17)	0.483	0.97 (0.92, 1.02)	0.238	0.94 (0.87, 1.01)	0.095	0.99 (0.90, 1.09)	0.802	0.86 (0.76, 0.98)	0.023
CTRC	0.98 (0.84, 1.13)	0.773	1.03 (0.87, 1.21)	0.750	1.00 (0.83, 1.20)	0.984	1.13 (0.81, 1.57)	0.463	1.05 (0.97, 1.13)	0.204	0.99 (0.91, 1.08)	0.827	0.96 (0.86, 1.06)	0.398	1.07 (0.91, 1.26)	0.382
BMP-6	0.98 (0.85, 1.13)	0.785	1.22 (0.94, 1.58)	0.137	1.33 (0.97, 1.83)	0.079	1.08 (0.70, 1.65)	0.736	1.03 (0.96, 1.11)	0.375	1.13 (1.00, 1.29)	0.046	1.14 (0.97, 1.34)	0.103	1.14 (0.94, 1.40)	0.190
MB	1.03 (0.84, 1.25)	0.790	1.03 (0.82, 1.31)	0.780	0.95 (0.71, 1.26)	0.706	1.24 (0.83, 1.85)	0.285	0.94 (0.85, 1.04)	0.246	1.01 (0.90, 1.14)	0.835	0.96 (0.82, 1.12)	0.601	1.11 (0.91, 1.36)	0.304
PCSK9	0.97 (0.80, 1.19)	0.804	0.89 (0.70, 1.13)	0.335	0.89 (0.67, 1.19)	0.441	0.91 (0.60, 1.38)	0.654	1.00 (0.91, 1.11)	0.931	0.88 (0.78, 0.99)	0.041	0.89 (0.76, 1.03)	0.114	0.89 (0.72, 1.09)	0.251
DCN	0.96 (0.68, 1.36)	0.827	0.89 (0.62, 1.29)	0.538	1.05 (0.68, 1.61)	0.835	0.60 (0.29, 1.22)	0.155	1.02 (0.85, 1.22)	0.823	0.99 (0.81, 1.21)	0.912	1.04 (0.82, 1.32)	0.753	0.90 (0.64, 1.27)	0.563
HB-EGF	0.96 (0.65, 1.42)	0.835	1.20 (0.76, 1.89)	0.428	1.57 (0.91, 2.70)	0.102	0.76 (0.35, 1.65)	0.494	0.99 (0.82, 1.21)	0.959	1.03 (0.82, 1.30)	0.769	1.07 (0.80, 1.45)	0.640	1.01 (0.71, 1.43)	0.943
LPL	0.97 (0.73, 1.29)	0.838	1.37 (0.94, 1.99)	0.097	1.62 (1.01, 2.60)	0.045	0.99 (0.51, 1.90)	0.972	1.06 (0.92, 1.23)	0.412	1.19 (0.99, 1.44)	0.065	1.29 (1.02, 1.64)	0.033	1.04 (0.77, 1.42)	0.782
SNAP23	0.97 (0.73, 1.30)	0.841	1.05 (0.74, 1.50)	0.784	0.92 (0.59, 1.44)	0.719	1.33 (0.74, 2.39)	0.340	0.89 (0.77, 1.02)	0.097	0.97 (0.81, 1.16)	0.720	0.99 (0.79, 1.25)	0.963	0.93 (0.70, 1.24)	0.623
CD40-L	0.98 (0.79, 1.21)	0.843	0.96 (0.77, 1.20)	0.741	0.94 (0.71, 1.23)	0.639	1.03 (0.72, 1.47)	0.885	0.96 (0.86, 1.06)	0.400	1.00 (0.90, 1.12)	0.944	1.02 (0.89, 1.17)	0.770	0.99 (0.82, 1.18)	0.886
NEMO	0.98 (0.76, 1.25)	0.845	0.97 (0.75, 1.25)	0.822	1.06 (0.77, 1.45)	0.717	0.85 (0.55, 1.33)	0.483	0.98 (0.87, 1.10)	0.716	0.99 (0.87, 1.13)	0.852	1.03 (0.87, 1.22)	0.708	0.94 (0.76, 1.18)	0.603
FGF-21	1.01 (0.92, 1.11)	0.848	0.99 (0.89, 1.11)	0.911	0.95 (0.82, 1.09)	0.455	1.09 (0.90, 1.32)	0.371	1.02 (0.98, 1.07)	0.374	1.04 (0.98, 1.10)	0.164	1.06 (0.99, 1.14)	0.099	1.01 (0.92, 1.11)	0.782
CHRDL2	1.02 (0.82, 1.27)	0.850	0.72 (0.54, 0.95)	0.020	0.73 (0.51, 1.03)	0.073	0.71 (0.44, 1.13)	0.151	0.97 (0.88, 1.08)	0.592	0.97 (0.84, 1.11)	0.629	0.95 (0.79, 1.13)	0.548	1.01 (0.81, 1.26)	0.945
CPB1	0.98 (0.83, 1.17)	0.860	1.00 (0.83, 1.20)	0.990	0.91 (0.73, 1.13)	0.413	1.22 (0.89, 1.68)	0.213	1.06 (0.97, 1.15)	0.220	0.95 (0.87, 1.05)	0.322	0.93 (0.83, 1.04)	0.202	1.01 (0.86, 1.19)	0.903
GRN	1.03 (0.73, 1.47)	0.862	0.94 (0.65, 1.36)	0.731	0.82 (0.51, 1.32)	0.419	1.20 (0.65, 2.21)	0.554	1.10 (0.92, 1.31)	0.285	0.93 (0.77, 1.13)	0.472	0.89 (0.70, 1.14)	0.358	1.01 (0.74, 1.39)	0.928
MERTK	0.98 (0.76, 1.26)	0.863	1.25 (0.91, 1.73)	0.173	1.32 (0.89, 1.96)	0.173	1.22 (0.69, 2.18)	0.494	1.07 (0.94, 1.22)	0.291	1.06 (0.89, 1.26)	0.510	1.00 (0.81, 1.24)	0.965	1.19 (0.90, 1.58)	0.228
TYRO3	0.97 (0.63, 1.48)	0.872	0.80 (0.53, 1.22)	0.305	0.64 (0.38, 1.07)	0.088	1.19 (0.59, 2.38)	0.632	0.97 (0.79, 1.20)	0.803	1.03 (0.84, 1.28)	0.757	1.02 (0.78, 1.34)	0.870	1.07 (0.76, 1.50)	0.697
TM	0.98 (0.75, 1.27)	0.881	1.01 (0.72, 1.43)	0.937	0.88 (0.60, 1.31)	0.544	1.53 (0.81, 2.89)	0.186	1.07 (0.93, 1.23)	0.322	0.96 (0.80, 1.16)	0.697	0.93 (0.74, 1.17)	0.561	1.05 (0.77, 1.44)	0.751
CHIT1	1.01 (0.93, 1.09)	0.897	1.05 (0.95, 1.17)	0.346	1.04 (0.91, 1.18)	0.590	1.10 (0.90, 1.34)	0.336	0.99 (0.96, 1.03)	0.726	1.02 (0.97, 1.07)	0.479	1.01 (0.95, 1.08)	0.715	1.03 (0.94, 1.13)	0.495
GRAP2	1.02 (0.74, 1.40)	0.915	0.85 (0.59, 1.21)	0.358	0.85 (0.55, 1.31)	0.450	0.83 (0.45, 1.53)	0.557	0.92 (0.79, 1.08)	0.313	0.96 (0.81, 1.15)	0.662	1.00 (0.80, 1.25)	0.997	0.90 (0.67, 1.20)	0.461
hOSCAR	1.02 (0.72, 1.45)	0.919	1.39 (0.87, 2.21)	0.169	1.83 (1.01, 3.31)	0.046	0.88 (0.41, 1.88)	0.734	1.12 (0.93, 1.34)	0.244	1.09 (0.86, 1.38)	0.464	1.14 (0.84, 1.54)	0.402	1.04 (0.72, 1.50)	0.853
KLK6	1.02 (0.74, 1.39)	0.921	0.92 (0.68, 1.25)	0.599	0.83 (0.57, 1.21)	0.333	1.17 (0.69, 1.99)	0.559	0.92 (0.79, 1.08)	0.325	0.85 (0.72, 1.00)	0.048	0.86 (0.70, 1.05)	0.132	0.86 (0.65, 1.13)	0.272
ENO2	1.01 (0.77, 1.34)	0.924	0.73 (0.50, 1.06)	0.099	0.69 (0.44, 1.10)	0.119	0.84 (0.45, 1.59)	0.595	0.96 (0.83, 1.10)	0.513	0.91 (0.76, 1.10)	0.333	1.00 (0.79, 1.26)	0.989	0.81 (0.60, 1.09)	0.167
ARG1	1.01 (0.84, 1.22)	0.930	1.14 (0.94, 1.39)	0.191	1.20 (0.94, 1.53)	0.141	1.06 (0.76, 1.49)	0.725	0.95 (0.87, 1.05)	0.306	1.04 (0.94, 1.16)	0.425	1.03 (0.90, 1.18)	0.693	1.08 (0.92, 1.27)	0.330
PDGF su	0.99 (0.77, 1.26)	0.930	0.92 (0.72, 1.17)	0.493	0.92 (0.69, 1.24)	0.586	0.92 (0.61, 1.37)	0.674	0.93 (0.83, 1.05)	0.244	0.97 (0.86, 1.11)	0.691	1.01 (0.86, 1.18)	0.913	0.93 (0.76, 1.15)	0.515
RARRES2	1.02 (0.59, 1.77)	0.939	0.89 (0.55, 1.47)	0.657	0.94 (0.50, 1.75)	0.836	0.87 (0.38, 1.97)	0.732	0.91 (0.70, 1.18)	0.483	0.84 (0.65, 1.09)	0.188	0.83 (0.60, 1.15)	0.266	0.87 (0.57, 1.34)	0.535
SDC4	0.99 (0.80, 1.23)	0.948	1.01 (0.82, 1.24)	0.921	1.07 (0.84, 1.37)	0.573	0.91 (0.63, 1.30)	0.595	0.95 (0.85, 1.05)	0.284	1.01 (0.91, 1.13)	0.825	1.04 (0.91, 1.20)	0.533	0.98 (0.82, 1.17)	0.804
MMP-3	1.01 (0.83, 1.23)	0.950	1.19 (0.95, 1.49)	0.140	1.17 (0.88, 1.55)	0.291	1.23 (0.85, 1.79)	0.278	0.98 (0.88, 1.08)	0.629	0.99 (0.88, 1.11)	0.836	1.02 (0.87, 1.18)	0.837	0.95 (0.78, 1.15)	0.575
TNFRSF1	1.01 (0.79, 1.29)	0.953	0.98 (0.75, 1.28)	0.871	0.94 (0.68, 1.28)	0.680	1.10 (0.66, 1.86)	0.710	1.10 (0.97, 1.24)	0.149	0.97 (0.84, 1.11)	0.622	0.98 (0.83, 1.16)	0.847	0.91 (0.70, 1.19)	0.495
IL-1ra	1.01 (0.84, 1.21)	0.957	1.11 (0.89, 1.37)	0.346	1.26 (0.97, 1.63)	0.080	0.87 (0.60, 1.27)	0.474	1.05 (0.96, 1.14)	0.297	0.99 (0.88, 1.10)	0.819	1.05 (0.91, 1.21)	0.538	0.91 (0.76, 1.10)	0.329
ITGB2	0.99 (0.72, 1.36)	0.957	0.67 (0.47, 0.95)	0.026	0.54 (0.34, 0.85)	0.009	0.94 (0.53, 1.69)	0.845	1.08 (0.93, 1.26)	0.305	0.85 (0.71, 1.02)	0.086	0.74 (0.58, 0.94)	0.012	1.08 (0.80, 1.44)	0.630
CSTB	1.00 (0.80, 1.24)	0.974	1.10 (0.86, 1.39)	0.451	1.05 (0.78, 1.42)	0.740	1.18 (0.79, 1.75)	0.424	0.97 (0.87, 1.08)	0.562	1.04 (0.92, 1.18)	0.521	1.04 (0.89, 1.22)	0.613	1.05 (0.85, 1.29)	0.658
GDF-2	1.00 (0.76, 1.31)	0.983	1.00 (0.77, 1.31)	0.978	0.84 (0.62, 1.14)	0.272	1.58 (0.99, 2.54)	0.056	1.07 (0.94, 1.23)	0.314	1.06 (0.92, 1.22)	0.455	0.98 (0.82, 1.17)	0.807	1.23 (0.97, 1.56)	0.084
PAR-1	1.00 (0.74, 1.35)	0.986	1.29 (0.91, 1.84)	0.148	1.48 (0.96, 2.27)	0.076	1.03 (0.57, 1.86)	0.928	1.02 (0.89, 1.18)	0.757	1.14 (0.95, 1.36)	0.160	1.20 (0.95, 1.51)	0.121	1.05 (0.78, 1.41)	0.755
Gal-9	1.00 (0.73, 1.38)	0.989	1.29 (0.91, 1.82)	0.152	1.41 (0.91, 2.18)	0.123	1.12 (0.63, 1.98)	0.694	1.10 (0.94, 1.29)	0.231	1.01 (0.85, 1.21)	0.887	1.01 (0.81, 1.27)	0.913	1.02 (0.78, 1.34)	0.887
