# Supplementary material for: Cardio-metabolic-related plasma proteins reveal biological links between cardiovascular diseases and fragility fractures: a cohort and Mendelian randomisation investigation
Source: eBioMedicine. 2025 Feb 6;113:105580. doi: 10.1016/j.ebiom.2025.105580 (PMC11848109; doi:10.1016/j.ebiom.2025.105580)
Supplement: Supplementary Table S6 [file mmc6.xlsx]

## Sheet: Genes +-150kbp of MR sig SNP
Supplementary Table S6. Genes located ±150kbp of index SNPs that were significantly associated with at least one outcome in MR, identified using Ensembl (https://www.ensembl.org/index.html)
Gene stable ID	Gene start (bp)	Gene end (bp)	Strand	Gene name	Index SNP for MR significant protein	chr	SNP pos	Distance gene start - SNP pos	Distance gene end - SNP pos	Gene encoding protein of interest	Closest gene to index SNP
ENSG00000162490	11691710	11725857	1	DRAXIN	rs198389	1	11859214	-167504	-133357
ENSG00000177674	11736084	11754802	1	AGTRAP	rs198389	1	11859214	-123130	-104412
ENSG00000215910	11761787	11789585	1	C1orf167	rs198389	1	11859214	-97427	-69629
ENSG00000177553	11777077	11779619	-1	C1orf167-AS1	rs198389	1	11859214	-82137	-79595
ENSG00000177000	11785723	11806455	-1	MTHFR	rs198389	1	11859214	-73491	-52759
ENSG00000011021	11806096	11848079	1	CLCN6	rs198389	1	11859214	-53118	-11135
ENSG00000175206	11845709	11848345	-1	NPPA	rs198389	1	11859214	-13505	-10869
ENSG00000120937	11857464	11858945	-1	NPPB	rs198389	1	11859214	-1750	-269	1	1
ENSG00000224904	11877770	11880406	1	SBF1P2	rs198389	1	11859214	18556	21192
ENSG00000199347	11908152	11908271	1	RNU5E-1	rs198389	1	11859214	48938	49057
ENSG00000201801	11909808	11909927	-1	RNU5E-4P	rs198389	1	11859214	50594	50713
ENSG00000116685	11919591	11926428	-1	KIAA2013	rs198389	1	11859214	60377	67214
ENSG00000083444	11934205	11975538	1	PLOD1	rs198389	1	11859214	74991	116324
ENSG00000116688	11980181	12015211	1	MFN2	rs198389	1	11859214	120967	155997
ENSG00000143595	154321090	154325325	1	AQP10	rs4129267	1	154453788	-132698	-128463
ENSG00000143515	154325525	154351304	1	ATP8B2	rs4129267	1	154453788	-128263	-102484
ENSG00000238365	154338743	154338802	1	RNU7-57P	rs4129267	1	154453788	-115045	-114986
ENSG00000226855	154378207	154379089	-1	RPSAP17	rs4129267	1	154453788	-75581	-74699
ENSG00000228013	154402328	154406564	-1	IL6R-AS1	rs4129267	1	154453788	-51460	-47224
ENSG00000160712	154405193	154469450	1	IL6R	rs4129267	1	154453788	-48595	15662	1	1
ENSG00000228264	154414369	154415137	-1	PSMD8P1	rs4129267	1	154453788	-39419	-38651
ENSG00000169291	154469772	154502412	-1	SHE	rs4129267	1	154453788	15984	48624
ENSG00000163239	154502219	154548147	1	TDRD10	rs4129267	1	154453788	48431	94359
ENSG00000160714	154548577	154559028	-1	UBE2Q1	rs4129267	1	154453788	94789	105240
ENSG00000229780	154553609	154555017	1	UBE2Q1-AS1	rs4129267	1	154453788	99821	101229
ENSG00000160716	154567778	154580013	1	CHRNB2	rs4129267	1	154453788	113990	126225
ENSG00000160710	154581695	154628013	-1	ADAR	rs4129267	1	154453788	127907	174225
ENSG00000067596	43483865	43610338	1	DHX8	rs76410205	17	43730140	-246275	-119802
ENSG00000278109	43607436	43607723	-1	Metazoa_SRP	rs76410205	17	43730140	-122704	-122417
ENSG00000005102	43640389	43661922	-1	MEOX1	rs76410205	17	43730140	-89751	-68218
ENSG00000267440	43679341	43706709	1	LINC02594	rs76410205	17	43730140	-50799	-23431
ENSG00000267253	43718314	43720436	-1	WHSC1L2P	rs76410205	17	43730140	-11826	-9704		1
ENSG00000167941	43753738	43758791	-1	SOST	rs76410205	17	43730140	23598	28651	1
ENSG00000108861	43766125	43778977	-1	DUSP3	rs76410205	17	43730140	35985	48837
ENSG00000231256	43780435	43787620	1	CFAP97D1	rs76410205	17	43730140	50295	57480
ENSG00000161647	43800799	43833170	-1	MPP3	rs76410205	17	43730140	70659	103030
ENSG00000161649	43847148	43863639	1	CD300LG	rs76410205	17	43730140	117008	133499
ENSG00000108852	43875357	43909711	-1	MPP2	rs76410205	17	43730140	145217	179571
ENSG00000138375	216412383	216483053	1	SMARCAL1	rs4674100	2	216615701	-203318	-132648
ENSG00000232485	216479030	216499047	-1	RPL37A-DT	rs4674100	2	216615701	-136671	-116654
ENSG00000197756	216498825	216579180	1	RPL37A	rs4674100	2	216615701	-116876	-36521
ENSG00000224391	216558195	216606938	-1	LINC01280	rs4674100	2	216615701	-57506	-8763
ENSG00000235444	216610342	216610959	-1	PSMB3P2	rs4674100	2	216615701	-5359	-4742		1
ENSG00000115457	216632828	216664436	1	IGFBP2	rs4674100	2	216615701	17127	48735	1
ENSG00000115461	216672105	216695549	-1	IGFBP5	rs4674100	2	216615701	56404	79848
ENSG00000223874	216694404	217336120	1	TESHL	rs4674100	2	216615701	78703	720419
ENSG00000225275	11900011	11901245	1	NUP210P2	rs167408	3	12046948	-146937	-145703
ENSG00000231897	11906527	11912313	1	MARK2P14	rs167408	3	12046948	-140421	-134635
ENSG00000263988	11952788	11953085	-1	RN7SL147P	rs167408	3	12046948	-94160	-93863
ENSG00000157152	12004388	12192032	1	SYN2	rs167408	3	12046948	-42560	145084		1
ENSG00000226642	12070195	12071360	1	ACTG1P12	rs167408	3	12046948	23247	24412
ENSG00000157150	12153068	12158912	-1	TIMP4	rs167408	3	12046948	106120	111964	1
ENSG00000233026	12165299	12165642	-1	MTCO1P5	rs167408	3	12046948	118351	118694
ENSG00000186265	112461067	112499472	-1	BTLA	rs6438087	3	112647969	-186902	-148497
ENSG00000242525	112524187	112525201	-1	OR7E100P	rs6438087	3	112647969	-123782	-122768
ENSG00000144848	112532510	112562046	-1	ATG3	rs6438087	3	112647969	-115459	-85923
ENSG00000138459	112561709	112585579	1	SLC35A5	rs6438087	3	112647969	-86260	-62390
ENSG00000091986	112596797	112649530	-1	CCDC80	rs6438087	3	112647969	-51172	1561	1	1
ENSG00000242308	112696908	112697706	-1	MAT2AP1	rs6438087	3	112647969	48939	49737
ENSG00000240893	112736447	112749368	-1	LINC02042	rs6438087	3	112647969	88478	101399
ENSG00000241135	157089634	157381265	1	LINC00881	rs56025932	3	157438069	-348435	-56804
ENSG00000197415	157259742	157533619	-1	VEPH1	rs56025932	3	157438069	-178327	95550
ENSG00000163661	157436850	157443633	1	PTX3	rs56025932	3	157438069	-1219	5564	1	1
ENSG00000293490	157542719	157677749	1	SLC66A1LP	rs56025932	3	157438069	104650	239680
ENSG00000174899	157569501	157578466	1	SLC66A1LP	rs56025932	3	157438069	131432	140397
ENSG00000029559	87799554	87812435	1	IBSP	rs56254643	4	87937733	-138179	-125298
ENSG00000152595	87821398	87846814	1	MEPE	rs56254643	4	87937733	-116335	-90919
ENSG00000183199	87891843	87894015	1	HSP90AB3P	rs56254643	4	87937733	-45890	-43718
ENSG00000118785	87975667	87983532	1	SPP1	rs56254643	4	87937733	37934	45799	1	1
ENSG00000202000	88000237	88000401	1	RNU1-36P	rs56254643	4	87937733	62504	62668
ENSG00000118762	88007635	88077777	1	PKD2	rs56254643	4	87937733	69902	140044
ENSG00000251395	83426676	83427030	1	FTH1P9	rs309559	5	83537550	-110874	-110520
ENSG00000038427	83471618	83582303	1	VCAN	rs309559	5	83537550	-65932	44753	1
ENSG00000249835	83531352	83581320	-1	VCAN-AS1	rs309559	5	83537550	-6198	43770		1
ENSG00000145681	83637805	83720855	-1	HAPLN1	rs309559	5	83537550	100255	183305
ENSG00000253073	83685866	83686018	1	RN7SKP295	rs309559	5	83537550	148316	148468
ENSG00000240677	141811805	141812257	1	MYL6P4	rs1726867	7	141960900	-149095	-148643
ENSG00000165076	141836300	141841487	-1	PRSS37	rs1726867	7	141960900	-124600	-119413
ENSG00000240031	141862860	141863737	1	OR9A3P	rs1726867	7	141960900	-98040	-97163
ENSG00000237621	141887148	141888092	1	OR9A1P	rs1726867	7	141960900	-73752	-72808
ENSG00000257335	141907813	142106747	1	MGAM	rs1726867	7	141960900	-53087	145847		1
ENSG00000244292	141911463	141911943	1	OR9N1P	rs1726867	7	141960900	-49437	-48957
ENSG00000258083	141916399	141920625	1	OR9A4	rs1726867	7	141960900	-44501	-40275
ENSG00000258227	141927357	141947007	-1	CLEC5A	rs1726867	7	141960900	-33543	-13893	1
ENSG00000257138	141972631	141973773	-1	TAS2R38	rs1726867	7	141960900	11731	12873
