# Supplementary material for: Cardio-metabolic-related plasma proteins reveal biological links between cardiovascular diseases and fragility fractures: a cohort and Mendelian randomisation investigation
Source: eBioMedicine. 2025 Feb 6;113:105580. doi: 10.1016/j.ebiom.2025.105580 (PMC11848109; doi:10.1016/j.ebiom.2025.105580)
Supplement: Supplementary Table S7 [file mmc7.xlsx]

## Sheet: MR sig SNP - gene expression 
Supplementary Table S7. Associations of index SNPs that were significantly associated with at least one outcome in MR, with the expression of nearby genes in whole blood, based on publicly available gene expression data in the GTEx portal (https://gtexportal.org/)
Gene Symbol	Gencode Id	SNP	P-Value	P-Value Threshold	NES	T-statistic	Tissue	Gene encoding protein of interest	P-Value <P-value threshold
TIMP4	ENSG00000157150	rs167408	0.91	NaN	0.0039	0.11	Whole Blood	1
SYN2	ENSG00000157152	rs167408	0.008	0.00017	0.081	2.7	Whole Blood
CLEC5A	ENSG00000258227	rs1726867	0.48	0.00019	-0.017	-0.70	Whole Blood	1
MGAM	ENSG00000257335	rs1726867	0.97	0.00019	0.00042	0.034	Whole Blood
NPPB	ENSG00000120937	rs198389	0.089	NaN	0.071	1.7	Whole Blood	1
MTHFR	ENSG00000177000	rs198389	0.000016	0.00012	0.12	4.3	Whole Blood		1
NPPA	ENSG00000175206	rs198389	0.00017	0.00012	0.17	3.8	Whole Blood
MFN2	ENSG00000116688	rs198389	0.00057	0.00013	-0.096	-3.5	Whole Blood
DRAXIN	ENSG00000162490	rs198389	0.097	0.00012	0.055	1.7	Whole Blood
AGTRAP	ENSG00000177674	rs198389	0.11	0.00013	-0.015	-1.6	Whole Blood
PLOD1	ENSG00000083444	rs198389	0.15	0.00015	-0.031	-1.4	Whole Blood
CLCN6	ENSG00000011021	rs198389	0.38	0.00014	-0.019	-0.88	Whole Blood
VCAN	ENSG00000038427	rs309559	0.024	0.00015	-0.036	-2.3	Whole Blood	1
TDRD10	ENSG00000163239	rs4129267	0.036	NaN	-0.091	-2.1	Whole Blood
IL6R	ENSG00000160712	rs4129267	0.000000000071	0.00024	-0.090	-6.6	Whole Blood	1	1
PSMD8P1	ENSG00000228264	rs4129267	0.00053	0.00025	-0.14	-3.5	Whole Blood
SHE	ENSG00000169291	rs4129267	0.074	0.00022	-0.071	-1.8	Whole Blood
CHRNB2	ENSG00000160716	rs4129267	0.28	0.00027	0.036	1.1	Whole Blood
AQP10	ENSG00000143595	rs4129267	0.36	0.00022	0.022	0.91	Whole Blood
IGFBP5	ENSG00000115461	rs4674100	0.93	NaN	-0.0023	-0.089	Whole Blood
RPL37A	ENSG00000197756	rs4674100	0.82	NaN	-0.0025	-0.23	Whole Blood
IGFBP2	ENSG00000115457	rs4674100	0.0012	0.00015	-0.14	-3.2	Whole Blood	1
RPL37A-DT	ENSG00000232485	rs4674100	0.049	0.00014	0.074	2.0	Whole Blood
SMARCAL1	ENSG00000138375	rs4674100	0.17	0.00013	0.025	1.4	Whole Blood
HSP90AB3P	ENSG00000183199	rs56254643	0.7	NaN	-0.013	-0.39	Whole Blood
SPP1	ENSG00000118785	rs56254643	0.00000019	0.0002	-0.19	-5.3	Whole Blood	1	1
PKD2	ENSG00000118762	rs56254643	0.00000029	0.00019	-0.16	-5.2	Whole Blood		1
ATG3	ENSG00000144848	rs6438087	0.0025	NaN	-0.044	-3.0	Whole Blood
BTLA	ENSG00000186265	rs6438087	0.23	NaN	0.024	1.2	Whole Blood
OR7E100P	ENSG00000242525	rs6438087	0.41	0.00019	0.032	0.83	Whole Blood
CCDC80	ENSG00000091986	rs6438087	0.62	0.00021	-0.019	-0.49	Whole Blood	1
SLC35A5	ENSG00000138459	rs6438087	0.8	0.00019	0.0035	0.26	Whole Blood
DHX8	ENSG00000067596	rs76410205	0.38	NaN	0.020	0.89	Whole Blood
MPP2	ENSG00000108852	rs76410205	0.15	0.00031	0.11	1.4	Whole Blood
DUSP3	ENSG00000108861	rs76410205	0.16	0.00029	-0.062	-1.4	Whole Blood
MEOX1	ENSG00000005102	rs76410205	0.44	0.00028	-0.061	-0.78	Whole Blood
LINC02594	ENSG00000267440	rs76410205	0.47	0.00028	-0.058	-0.73	Whole Blood
MPP3	ENSG00000161647	rs76410205	0.82	0.00029	0.019	0.23	Whole Blood
