# Supplementary material for: Cardio-metabolic-related plasma proteins reveal biological links between cardiovascular diseases and fragility fractures: a cohort and Mendelian randomisation investigation
Source: eBioMedicine. 2025 Feb 6;113:105580. doi: 10.1016/j.ebiom.2025.105580 (PMC11848109; doi:10.1016/j.ebiom.2025.105580)
Supplement: Supplementary Table S8 [file mmc8.xlsx]

## Sheet: Supplementary Table S8
Supplementary Table S8. Colocalisation analyses of proteins with femoral fracture and body composition; traditional methods and Sum of Single Effects (SuSiE) framework method
		Traditional method							SUSIE method
Protein	Outcome	nsnps	PP.H0.abf	PP.H1.abf	PP.H2.abf	PP.H3.abf	PP.H4.abf	Passing sensitivity analysis	nsnps2	hit1	hit2	LD_R2	PP.H0.abf3	PP.H1.abf4	PP.H2.abf5	PP.H3.abf6	PP.H4.abf7	Passing sensitivity analysis8
SOST	Total body bone mineral density || id:ebi-a-GCST005348	4262	1.00E-29	2.03E-15	8.96E-17	0.016221645	0.983778355	YES	1422	rs66838809	rs34814687	0.543	5.37E-19	1.56E-13	1.29E-06	0.373563708	0.626435006	YES
SOST	Total body bone mineral density (age over 60) || id:ebi-a-GCST005349	2980	1.61E-23	3.27E-09	9.18E-17	0.016672721	0.983327276	YES	1345	rs71382995	rs34814687	1	1.04E-12	1.00E-08	4.15E-07	0.002000586	0.997998988	YES
SOST	Heel bone mineral density (BMD) T-score automated || id:ukb-a-500	2903	4.40E-48	8.94E-34	1.10E-16	0.020410876	0.979589124	YES
SOST	Falls	3326	1.90E-22	3.87E-08	1.14E-16	0.02111148	0.978888482	YES	1523	rs188810925	rs71382995	0.6036	6.01E-13	8.41E-07	1.26E-07	0.174926006	0.825073027	NO
SOST	Lumbar spine bone mineral density || id:ieu-a-982	2177	1.68E-18	0.000325088	2.08E-16	0.038250221	0.96142469	YES	1262	rs188810925	rs34814687	0.6036	2.40E-10	0.000300116	3.04E-08	0.036049597	0.963650257	YES
SOST	Femoral neck bone mineral density || id:ieu-a-980	2181	2.08E-20	4.01E-06	1.03E-15	0.196734341	0.803261645	YES	1289	rs4793017	rs7209826	0.9788	2.30E-17	0.018264672	7.74E-17	0.059641934	0.922093394	YES
SPP1	Hand grip strength (left) || id:ukb-b-7478	3684	1.51E-42	0.265521953	1.21E-42	0.21127076	0.523207287	YES	2009	rs4635785	rs12650750	0.741	2.25E-58	0.078522502	2.24E-57	0.779313942	0.142163556	N.A.
SOST	Hand grip strength (left) || id:ukb-b-7478	2582	1.67E-15	0.339817652	1.15E-15	0.233648301	0.426534047	N.A.
SOST	Femoral_fracture	3326	2.48E-16	0.050308664	3.19E-15	0.648062234	0.301629102	N.A.	1463	rs66838809	rs12602890	0.0944	3.39E-07	0.069989309	3.97E-06	0.819898243	0.110108142	N.A.
CCDC80	Total body bone mineral density (age over 60) || id:ebi-a-GCST005349	5016	8.35E-23	0.706454564	1.80E-23	0.152129457	0.141415979	N.A.
CCDC80	Femoral_fracture	5316	5.60E-23	0.585632862	2.88E-23	0.301502201	0.112864937	N.A.
NPPB	Femoral_fracture	4446	2.37E-180	0.673339748	7.76E-181	0.219870267	0.106789985	N.A.
NTproBNP	Femoral_fracture	4446	0	0.674044743	0	0.220115414	0.105839843	N.A.
CCDC80	Whole body fat mass || id:ukb-a-265	4537	9.09E-23	0.770338661	1.61E-23	0.136115257	0.093546082	N.A.
SPP1	Falls	4631	3.40E-42	0.598889178	1.87E-42	0.328627408	0.072483414	N.A.
CCDC80	Heel bone mineral density (BMD) T-score automated || id:ukb-a-500	4537	9.95E-23	0.842903085	1.25E-23	0.105619203	0.051477712	N.A.
SOST	Whole body fat-free mass || id:ukb-a-266	2903	3.00E-15	0.610754709	1.76E-15	0.358467366	0.030777926	N.A.
TIMP4	Lumbar spine bone mineral density || id:ieu-a-982	3131	0	0.009665272	0	0.987037608	0.003297119	N.A.	1621	rs6807915	rs1661596	0.1015	9.09E-38	0.011026823	7.70E-36	0.933926659	0.055046518	N.A.
IGFBP2	Whole body fat-free mass || id:ukb-a-266	4163	1.70E-17	0.009310989	1.81E-15	0.990007733	0.000681278	N.A.
SOST	Whole body fat mass || id:ukb-a-265	2903	9.63E-22	1.96E-07	4.92E-15	0.999999782	2.21E-08	N.A.
SPP1	Total body bone mineral density || id:ebi-a-GCST005348	5453	5.90E-64	8.11E-22	7.27E-43	1	1.44E-13	N.A.	2423	rs72875499	rs150110762	1	1.09E-25	8.23E-06	4.21E-21	0.316982224	0.683009544	YES
SPP1	Heel bone mineral density (BMD) T-score automated || id:ukb-a-500	3973	4.56E-58	8.01E-17	5.69E-42	1	4.58E-14	N.A.
PTX3	Heel bone mineral density (BMD) T-score automated || id:ukb-a-500	3712	2.02E-53	4.62E-23	4.37E-31	1	2.90E-23	N.A.
